# Supplementary material for: Discovering highly potent antimicrobial peptides with deep generative model HydrAMP
Source: Nat Commun. 2023 Mar 15;14:1453. doi: 10.1038/s41467-023-36994-z (PMC10017685; doi:10.1038/s41467-023-36994-z)
Supplement: Supplementary file 4 — Supplementary Data 1 [file 41467_2023_36994_MOESM4_ESM.xlsx]

## Sheet: Generation
	Supplementary Data 1A: List of methods for the AMP generation, and the scope of their reproducibility considering the availability of: code, trained model, training data, and/or generated peptides.
	Method name	DOI	Year	Full title	Framework	Code available	Trained model available	Training data available	Generated peptides available	Link to repository	Experimental validation	Computational validation	Comment
1	PepCVAE	https://arxiv.org/abs/1810.07743	2018	PepCVAE: Semi-Supervised Targeted Design of Antimicrobial Peptide Sequences	cVAE	No	No	No	No	-	None	PEP-fold 3, physicochemical similarity, sequence diversity, external AMP classifier	Our implementation
2	CLaSS / PepCVAE 2	https://doi.org/10.1038/s41551-021-00689-x	2021	Accelerated antimicrobial discovery via deep generative models and molecular dynamics simulations	WAE	Yes, but still not reproducible	No	Yes, but some of them are missing	No	controlled-peptide-generation	MIC (S. aureus, E. coli for 20 peptides + P. aeruginosa, K. pneumoniae, A.baumannii for 2 best ones), HC50 (rat erythrocytes), LD50 (in vivo mice mortality), CD, confocal microscopy, resistance study,	Coarse graned MD, all atom MD
3	AMPGAN v2	https://doi.org/10.1021/acs.jcim.0c01441	2021	AMPGAN v2: Machine Learning-Guided Design of Antimicrobial Peptides	BiCGAN	Yes	Yes	Yes	No	amp-gan	None	Physicochemical similarity, sequence diversity, external AMP classifier	Run the code and generated 50K peptides for figures
4	(AMP-LM) Nagajaran-LSTM	https://doi.org/10.1074/jbc.M117.805499	2018	Computational antimicrobial peptide design and evaluation against multidrug-resistant clinical isolates of bacteria	LSTM	Yes (but in Lua)	Yes	Yes	Yes	AMP-LM	MIC (30 different cultures, 10 peptides), MBC (2 peptides, clinical isolates), cytotoxicity IC50 (HeLa, HaCaT), LD50 (in vivo mice), SEM, confocal microscopy, CD, NMR, CGH	GSE, DE	Used generated peptides from Supplement
5	Wang-LSTM	https://dx.doi.org/10.3390%2Fbiom11030471	2021	Deep Learning for Novel Antimicrobial Peptide Design	LSTM	Yes	No	No	No	-	None	External AMP and toxicity classifiers, PEP-fold 3
6	PepGAN	https://doi.org/10.1021/acsomega.0c02088	2020	Generating Ampicillin-Level Antimicrobial Peptides with Activity-Aware Generative Adversarial Networks	GAN	Yes	No	Yes	No	PepGAN	MIC (10 peptides, E. coli), CD, HPLC	Physicochemical similarity, sequence diversity
7	Joker	https://doi.org/10.1016/j.bbagen.2018.06.011	2018	Joker: An algorithm to insert patterns into sequences for designing antimicrobial peptides	Linguistic model	Yes	Yes	NA	Yes	Joker	SPOT (95 peptides), MIC (18 peptides, E. coli, S. aureus), HC50 (human),	MD, Ab initio structure prediction	Analogue generation only
8	Dean-VAE	https://doi.org/10.1021/acsomega.0c00442	2020	Variational Autoencoder for Generation of Antimicrobial Peptides	VAE	No	No	Yes	Yes	-	EC50 (14 peptides; E. coli, A. baumannii, S. aureus)	Physicochemical similarity, external AMP classifier, GOR-IV (secondary structure analysis)	Used generated peptides
9	PepVAE (Dean-VAE v2)	https://doi.org/10.3389/fmicb.2021.725727	2021	PepVAE: Variational Autoencoder Framework for Antimicrobial Peptide Generation and Activity Prediction	VAE	No	No	Yes	No	-	MIC (E. coli K-12, S. aureus, P. aeruginosa), CD	GOR-IV
10	Muller-RNN	https://doi.org/10.1021/acs.jcim.7b00414	2018	Recurrent Neural Network Model for Constructive Peptide Design	RNN LSTM	Yes	Yes	Yes	Yes	LSTM_peptides	None	Physicochemical similarity, external AMP classifier	Used generated peptides
11	FB-GAN	https://doi.org/10.1038/s42256-019-0017-4	2019	Feedback GAN for DNA optimizes protein functions	GAN	Yes	No	Yes	No	fbgan	None	Physicochemical similarity, PSIPRED
12	Capecchi-RNN	https://doi.org/10.1039/D1SC01713F	2021	Machine learning designs non-hemolytic antimicrobial peptides	RNN	Yes	No	Yes	No	MLpeptide	MIC, MHC (28 peptides, P. aeruginosa, A. baumannii, MRSA, E. coli), MIC of 2 best peptides for 12 further strains, TEM, CD	MD
13	Yoshida-GA	https://doi.org/10.1016/j.chempr.2018.01.005	2018	Using Evolutionary Algorithms and Machine Learning to Explore Sequence Space for the Discovery of Antimicrobial Peptides	Genetic algorithm	No	No	No	No	-	HPLC, IC50 (E.coli, 141 peptides!) , CD, % of hemolysis	PEP-fold 3, physicochemical similarity, external toxicity classifier
						7	4	8	4

## Sheet: Classification
	Supplementary Data 1B: List of methods for the AMP classification, and the scope of their reproducibility considering the availability of: code, trained model, training data, and/or web service.
	Method name	DOI	Year	Full title	Framework	Code available	Trained model available	Training data available	Web-service	Link to repository	Comment
1	AMP Scanner v2	https://doi.org/10.1093/bioinformatics/bty179	2018	Deep learning improves antimicrobial peptide recognition	Conv + LSTM	At request	At request	Yes	AMP Scanner vr. 2	-	works
2	AMPlify	https://doi.org/10.1186/s12864-022-08310-4	2022	AMPlify: attentive deep learning model for discovery of novel antimicrobial peptides effective against WHO priority pathogens	Bi-LSTM, attention	Yes	Yes	Yes	-	AMPlify	works (note: doesn't actually need python=3.6)
3	HMD-AMP	https://doi.org/10.48550/arXiv.2111.06023	2021	HMD-AMP: Protein Language-Powered Hierarchical Multi-label Deep Forest for Annotating Antimicrobial Peptides	Transformer, deep forest	No	No	No	-	-	unavailable
4	Wani-RF	https://doi.org/10.1007/s11517-021-02443-6	2021	Machine learning-enabled predictive modeling to precisely identify the antimicrobial peptides	RF	No	No	Yes	-	-	unavailable
5	Lee-SVM	https://dx.doi.org/10.1073%2Fpnas.1609893113	2016	Mapping membrane activity in undiscovered peptide sequence space using machine learning	SVM	No	No	No	-	-	unavailable
6	DBAASP	https://doi.org/10.1021/ci4007003	2014	Prediction of linear cationic antimicrobial peptides based on characteristics responsible for their interaction with the membranes	Descriptor based	No	No	No	DBAASP		works (also: relatively easily parallelizable with asyncio)
7	DBAASP-PAASS	https://doi.org/10.1021/acs.jcim.8b00118	2018	Predictive Model of Linear Antimicrobial Peptides Active against Gram-Negative Bacteria	Density-based clustering algorithm	No	No	No	DBAASP-species	-	works (also: relatively easily parallelizable with asyncio)
8	AmPEP	https://doi.org/10.1038/s41598-018-19752-w	2018	AmPEP: Sequence-based prediction of antimicrobial peptides using distribution patterns of amino acid properties and random forest	RF	At request (in MATLAB)	At request	Yes	AmPEP		service unavailable
9	iAMP-2L	https://doi.org/10.1016/j.ab.2013.01.019	2013	iAMP-2L: a two-level multi-label classifier for identifying antimicrobial peptides and their functional types	FKNN	No	No	No	iAML-2L (unavailable)		unavailable
10	Co-AMPpred	https://doi.org/10.1186/s12859-021-04305-2	2021	Co-AMPpred for in silico-aided predictions of antimicrobial peptides by integrating composition-based features	15 different machine-learning algorithms	Yes	No	Yes	-	CoAMPpred	unavailable
11	Sense the Moment	http://doi.org/10.1101/2020.07.15.205419	2021	Sense the moment: A highly sensitive antimicrobial activity predictor based on hydrophobic moment	Descriptor based	No	No	No	STM	-	works (surprisingly fast for large queries)
12	iAMP-CA2L	https://doi.org/10.1093/bib/bbab209	2021	iAMP-CA2L: a new CNN-BiLSTM-SVM classifier based on cellular automata image for identifying antimicrobial peptides and their functional types		Yes	Yes		iAMP-CA2L (unavailable)	iAMP-CA2L	unavailable
13	AmpGram	https://doi.org/10.3390/ijms21124310	2020	Proteomic Screening for Prediction and Design of Antimicrobial Peptides with AmpGram	RF	Yes	Yes	Yes	AmpGram	AmpGram-analysis	works (R package more efficient but still painfully slooooow)
14	iAMPpred	https://doi.org/10.1038/srep42362	2017	Predicting antimicrobial peptides with improved accuracy by incorporating the compositional, physico-chemical and structural features into Chou’s general PseAAC	SVM	No	No	No	iAMPpred	-	JS(?)-generated table, hard to extract
15	ADAM	https://doi.org/10.1155/2015/475062	2015	A large-scale structural classification of antimicrobial peptides		No	No	No	ADAM (unavailable)		unavailable
16	CAMPR3	https://doi.org/10.1093/nar/gkv1051	2016	CAMPR3: a database on sequences, structures and signatures of antimicrobial peptides	SVM, RF, DA, ANN	No	No	No	CAMPR3	-	works (nasty but extractable html)
17	APIN	https://doi.org/10.1186/s12859-019-3327-y	2019	Antimicrobial peptide identification using multi-scale convolutional network	DNN	Yes	No	Yes	-	APIN
18	LMPred	https://doi.org/10.1101/2021.11.03.467066	2021	LMPred: Predicting Antimicrobial Peptides Using Pre-Trained Language Models and Deep Learning	LM	Yes	No	Yes	-	LMPred_AMP_Prediction	unavailable (training not reproducible)
19	Witten-CNN	https://doi.org/10.1101/692681	2019	Deep learning regression model for antimicrobial peptide design	CNN	Yes	Yes	Yes	-	Antimicrobial-Peptides
						7	4	9

## Sheet: Toxicity
	Supplementary Data 1C: List of methods for the toxicity prediction, and the scope of their reproducibility considering the availability of: code, trained model, training data, and/or web service.
	Method name	DOI	Year	Full title	Framework	Code available	Trained model available	Training data available	Web-service	Link to repository	Comment
1	HAPPENN	https://doi.org/10.1038/s41598-020-67701-3	2020	HAPPENN is a novel tool for hemolytic activity prediction for therapeutic peptides which employs neural networks	NN	No	No	Yes	HAPPENN	-	not feasible for large batches
2	ToxinPred	https://doi.org/10.1371/journal.pone.0073957	2013	In Silico Approach for Predicting Toxicity of Peptides and Proteins		No	No	No	ToxinPred	-	breaks down completely for larger batches
3	HemoPI	https://doi.org/10.1038/srep22843	2016	A Web Server and Mobile App for Computing Hemolytic Potency of Peptides	Various	No	No	Yes	HemoPI	-
4	HemoPred	https://doi.org/10.4155/fmc-2016-0188	2017	HemoPred: a web server for predicting the hemolytic activity of peptides	RF	No	No	Yes	HemoPred	-
5	HLPpred-Fuse	https://doi.org/10.1093/bioinformatics/btaa160	2020	HLPpred-Fuse: improved and robust prediction of hemolytic peptide and its activity by fusing multiple feature representation	Various	No	No	Yes	HLPpred-Fuse	-
6	Plisson-ML	https://doi.org/10.1038/s41598-020-73644-6	2020	Machine learning-guided discovery and design of non-hemolytic peptides	Various	Yes	Yes	Yes	-	ML-guided-discovery-and-design-of-non-hemolytic-peptides
7						1	1	5
