# Supplementary material for: Discovering highly potent antimicrobial peptides with deep generative model HydrAMP
Source: Nat Commun. 2023 Mar 15;14:1453. doi: 10.1038/s41467-023-36994-z (PMC10017685; doi:10.1038/s41467-023-36994-z)
Supplement: Supplementary file 5 — Supplementary Data 2 [file 41467_2023_36994_MOESM5_ESM.xlsx]

## Sheet: Prototype
	Supplementary Data 2: List of peptides used as prototypes in the experimental phase of HydrAMP validation. The table contains information on: sequence, the antimicrobial activity of peptides against E. coli, S. aureus, K. pneumoniae, P. aeruginosa; toxicity against human erythrocytes, and the result of clinical trials (if applicable).
	Peptide name	Prototype	Sequence	Length	E. coli activity	S. aureus activity	A. baumannii activity	P. aeruginosa activity	Toxicity (human erythrocytes)	Phase	Clinical trial result	Application/indication	Mode of administration	DBAASP entry	Clinical trial reference	Citation	Comment
	Pexiganan (MSI-78)	Magainin 2	GIGKFLKKAKKFGKAFVKILKK	22	ATCC 25922 MIC=8-16 µg/ml	ATCC 25923 MIC=4-16 µg/ml	ATCC 19606 MIC=2 µg/ml	ATCC 27853 MIC=8-16 µg/ml	HC50=45 µM	Phase III (Failed)	Didn't show superiority compared with placebo	Diabetic foot ulcers	Topical	https://dbaasp.org/peptide-card?id=763	NCT01590758	http://www.ncbi.nlm.nih.gov/pubmed/10103181
	Temporin-A	NA	FLPLIGRVLSGIL	13	ATCC 25922 MIC=100 µM	ATCC 25923 MIC=3 µM	ATCC 19606 MIC=128 µg/ml	ATCC 15692 MIC=100 µM	HC28=40 µM	NA	NA	NA	NA	https://dbaasp.org/peptide-card?id=DBAASPR_506	NA	http://www.ncbi.nlm.nih.gov/pubmed/16867990
	OP-145	LL-37	IGKEFKRIVERIKRFLRELVRPLR	24	ATCC 8739 MIC=2 µM	NA	NA	ATCC 9027 MIC=3 µM	NA	Phase II (Completed)	Positive results announced, but no follow-up trial	Bacterial ear infection	Topical	https://dbaasp.org/peptide-card?id=8272	ISRCTN84220089	http://www.ncbi.nlm.nih.gov/pubmed/16274847
	Omiganan (MBI-226)	Indolicidine	ILRWPWWPWRRK	12	ATCC 25922 MIC=16 µg/ml	ATCC 25923 MIC=16 µg/ml	ATCC 19606 MIC=32 µg/ml	ATCC 9027 MIC=16 µg/ml	HC23=100 µM	Phase III (Completed)	Failed to gain FDA approval	Catheter-related infections	Topical	https://dbaasp.org/peptide-card?id=2854	NCT00027248	http://www.ncbi.nlm.nih.gov/pubmed/28756544
	Syphaxin	NA	GVLDILKGAAKDLAGHVATKVINKI	25	ATCC 25922 MIC=12 µM	ATCC 29313 MIC=50 µM	NA	ATCC 27853 MIC=100 µM	NA	Preclinical	NA	Staphylococus aureusanti-infectives	NA	https://dbaasp.org/peptide-card?id=7733	NA	https://pubmed.ncbi.nlm.nih.gov/17628627/
	GQ20 (no name)	NA	GQLNKFIKKAQRKFHEKFAK	20	ATCC 25922 MIC=128 µM	ATCC 25923 MIC=128 µM	NA	NA	NA	NA	NA	NA	NA	https://dbaasp.org/peptide-card?id=12511	NA	http://www.ncbi.nlm.nih.gov/pubmed/30596889
