# Supplementary material for: Discovering highly potent antimicrobial peptides with deep generative model HydrAMP
Source: Nat Commun. 2023 Mar 15;14:1453. doi: 10.1038/s41467-023-36994-z (PMC10017685; doi:10.1038/s41467-023-36994-z)
Supplement: Supplementary file 6 — Supplementary Data 3 [file 41467_2023_36994_MOESM6_ESM.xlsx]

## Sheet: MD calibration
	Supplementary Data 3: Peptides used for MD simulation calibration of S parameter. The table contains information on the peptide sequence, activity against E. coli and S. aureus, toxicitiy (HC50), as well as available structure (UniProt, PDB), and the results of full atomistic molecular dynamics simulations.
	Peptide name	Sequence	Length	MD simulation	max S from MD	E. coli ATCC 25922 activity (MIC)	S. aureus ATCC 25923 activity (MIC)	Hemolytic activity (HC50)	DBAASP	Comment	UniProt structure (peptide/precursor)	PDB	Citation
1	Flexampin	GIKKWVKGVAKGVAKDLAKKIL	22	Active	0.883	0.125-0.25 µM	ATCC 29213 MIC=0.25-0.5 µM	200 µM	https://dbaasp.org/peptide-card?id=11866	Active broad spectrum, non-toxic	No	No	http://www.ncbi.nlm.nih.gov/pubmed/30292398
2	Alyteserin-1c	GLKEIFKAGLGSLVKGIAAHVAS	23	Active	0.950	25 µM	100 µM	140 µM	https://dbaasp.org/peptide-card?id=2404	Active only against Gram-, non-toxic	H0USY4	2L5R	http://www.ncbi.nlm.nih.gov/pubmed/19463738
3	Stigmurin	FFSLIPSLVGGLISAFK	17	Active	0.918	>139 µM	8.68±1.1 µM	HC22=139.5 µM	https://dbaasp.org/peptide-card?id=8199	Active only against Gram+, non-toxic	No	No	http://www.ncbi.nlm.nih.gov/pubmed/25805002
4	Piscidin 1	FFHHIFRGIVHVGKTIHRLVTG	22	Active	0.960	3.0±0.4 µM, 3.1 µg/ml	1.25±0.2 µM	15 µM, 3.12 µg/ml	https://dbaasp.org/peptide-card?id=2370	Active broad spetrum, toxic	Q8UUG0	6PF0	http://www.ncbi.nlm.nih.gov/pubmed/27067326, http://www.ncbi.nlm.nih.gov/pubmed/31354312
5	Clavaspirin	FLRFIGSVIHGIGHLVHHIGVAL	23	Active	0.711	64 µM	64 µM	64 µM	https://dbaasp.org/peptide-card?id=4193	Non-active, non-toxic	O97395	No	http://www.ncbi.nlm.nih.gov/pubmed/29643997
6	Transportan 10-8, TP10-8	AGYLLPKINLKPLAKLPKKIL	21	Inactive	0.153	>128 µg/ml	>128 µg/ml	>512 µg/ml	https://dbaasp.org/peptide-card?id=8022	Non-active, non-toxic	No	No	http://www.ncbi.nlm.nih.gov/pubmed/25891396
7	Phyloseptin-SP1	FLSLIPHVISAIPHVVNALSNL	22	Active	0.903	>217.69 µM	>217.69 µM	HC40=64 µM	https://dbaasp.org/peptide-card?id=14316	Non-active, non-toxic	A0A5P9K461	No	http://www.ncbi.nlm.nih.gov/pubmed/31671555
8	GQ20 (no name)	GQLNKFIKKAQRKFHEKFAK	20	Inactive	0.144	128 µM	128 µM	NA	https://dbaasp.org/peptide-card?id=12511	Non-active	No	No	http://www.ncbi.nlm.nih.gov/pubmed/30596889
9	Retro Aurein-1.2	FSEAIKKIIDFLG	13	Inactive	0.142	256 µg/ml	>256 µg/ml	HC0=512 µg/ml	https://dbaasp.org/peptide-card?id=10649	Non-active, non-toxic	P82387	No	http://www.ncbi.nlm.nih.gov/pubmed/28756544
