# Supplementary material for: Discovering highly potent antimicrobial peptides with deep generative model HydrAMP
Source: Nat Commun. 2023 Mar 15;14:1453. doi: 10.1038/s41467-023-36994-z (PMC10017685; doi:10.1038/s41467-023-36994-z)
Supplement: Supplementary file 7 — Supplementary Data 4 [file 41467_2023_36994_MOESM7_ESM.xlsx]

## Sheet: GQLNKFIKKAQRKFHEKFAK
	Supplementary Data 4A: Candidate analogues of GQ20 obtained through analogue generation selected for MD simulation.
ID	sequence	prototype	temperature	weighted_score	max S from MD	species_score	tox_score	lev_distance_from_prototype	dbaasp_Klebsiella_pneumonia	dbaasp_Pseudomonas_aeruginosa_ATCC_27853	dbaasp_Bacillus_Subtilis	dbaasp_Staphylococcus_aureus_ATCC_25923	dbaasp_Candida_albicans	dbaasp_Saccharomyces_cerevisiae	dbaasp_Human_erythrocytes	toxicity_hemopred	toxicity_hlppred_fuse	toxicity_hemopi	toxicity_happnn	length	hydrophobicity	hydrophobic_moment	charge	isoelectric_point	ld	ampgram_pred	ampgram_score	amplify_pred	amplify_score	ampscannerv2_pred	ampscannerv2_score	campr3_ann_pred	campr3_da_pred	campr3_da_score	campr3_rf_pred	campr3_rf_score	campr3_svm_pred	campr3_svm_score	dbaasp_species_pred	dbaasp_general_pred	dbaasp_genome_pred	dbaasp_genome_score	stm_pred	stm_score	amp	mic
3	GRLIKFIKKAWRKFIEKFAK	GQLNKFIKKAQRKFHEKFAK	5	1.005402497898975	0.915773	6	3	4	1	1	1	1	1	1	0	1	1	0	1	20	-0.16550000000000006	0.7701941883283927	7.996	11.67431640625	4.0	1	0.980176984126984	1	0.9995713829994202	1	1.0	1	1	0.973	1	0.908	1	0.995	1	1	1	1.0	1	1.474269893976	0.9999954104423524	0.9999845027923584
2	GRILKFIKKAWRKIHLKFDK	GQLNKFIKKAQRKFHEKFAK	5	1.0054026643934662	0.853094	3	3	7	0	1	1	1	0	0	0	1	1	0	1	20	-0.2295	0.6889889727848489	8.094	11.67431640625	7.0	1	0.996666666666667	1	0.9997748136520386	1	1.0	1	1	0.997	1	0.9845	1	0.997	1	1	1	0.95	1	1.3117169780275	0.999986469745636	0.9998550415039062
35	GRLLKFIKKAQRKFVEKFAK	GQLNKFIKKAQRKFHEKFAK	2	1.0008447003162322	0.847058	3	2	3	1	1	0	1	0	0	0	1	1	0	0	20	-0.2785	0.680995285254674	7.996	11.67431640625	3.0	1	0.9296206349206352	1	0.9984319806098938	1	1.0	1	1	0.98	1	0.893	1	0.967	1	1	1	1.0	1	1.3299319271466	0.9998173713684082	0.9980446100234984
58	GQLNKFIKKAWRKFFEKFAK	GQLNKFIKKAQRKFHEKFAK	1	0.9814915888202168	0.83748	3	1	2	1	1	1	0	0	0	0	0	1	0	0	20	-0.20200000000000004	0.6267821101927485	6.996	11.30615234375	2.0	1	0.9996	1	0.9826868176460266	1	1.0	1	1	0.956	1	0.8440000000000001	1	0.973	1	1	1	0.998	1	1.2002990116476	0.9997352361679076	0.9993014335632324
4	GWLNKIIKKAWRKFHEIFSK	GQLNKFIKKAQRKFHEKFAK	5	1.0053137659146305	0.815872	3	2	5	0	1	1	1	0	0	0	1	1	0	0	20	-0.08400000000000002	0.6552105700966935	6.095	11.21875	5.0	1	0.9921	1	0.9999988675117492	1	1.0	1	1	0.978	1	0.963	1	0.996	1	1	1	1.0	1	1.3397415226793	0.9999874830245972	0.9985079765319824
37	GRLNKFIKKAWRKFVLKFAK	GQLNKFIKKAQRKFHEKFAK	2	1.0007576435137575	0.805627	4	3	4	1	1	1	1	0	0	0	1	1	0	1	20	-0.19749999999999995	0.6021329455533102	8.995	12.2392578125	4.0	1	1.0	1	0.999955415725708	1	1.0	1	1	0.993	1	0.9835	1	0.998	1	1	1	1.0	1	1.0729776365796	0.9999983906745912	0.9999459981918336
17	GRLKKFIKKAWRKFVTKFAK	GQLNKFIKKAQRKFHEKFAK	5	1.0040699831588136	0.803583	4	2	5	1	1	1	1	0	0	0	1	1	0	0	20	-0.29100000000000004	0.6378245655997847	9.994	12.25634765625	5.0	1	1.0	1	0.9999313354492188	1	1.0	1	1	0.999	1	0.9975	1	0.999	1	1	1	0.976	1	1.2117263918274	0.9999983310699464	0.9999870061874392
5	GRLNKPIKKAWRKFFSKLAK	GQLNKFIKKAQRKFHEKFAK	5	1.005289753382677	0.61409	4	1	6	1	1	1	1	0	0	0	0	1	0	0	20	-0.3155	0.6805645334709658	8.995	12.2392578125	6.0	1	0.9965714285714292	1	0.9998852610588074	1	1.0	1	1	0.995	1	0.9945	1	0.995	1	1	1	1.0	1	1.2808803993698998	0.9999921321868896	0.9998785853385924
8	GRLLKFIKKAKRKFVSKFSK	GQLNKFIKKAQRKFHEKFAK	5	1.005240006738532	0.594871	3	2	6	1	1	0	1	0	0	0	1	1	0	0	20	-0.32299999999999995	0.6411620650597555	9.994	12.25634765625	6.0	1	1.0	1	0.9999465346336364	1	1.0	1	1	1.0	1	0.997	1	0.994	1	1	1	0.7290000000000001	1	1.2705132091457	0.9999774694442748	0.9993333220481871
1	GRLIKPIKKAWRKFIEKFAK	GQLNKFIKKAQRKFHEKFAK	5	1.0061815708670825	0.557041	3	2	5	0	1	1	1	0	0	0	1	1	0	0	20	-0.21950000000000008	0.7942533523059321	7.996	11.67431640625	5.0	1	0.969397619047619	1	0.998762309551239	1	1.0	1	1	0.993	1	0.923	1	0.992	1	1	1	0.996	1	1.5212499944459	0.9999892711639404	0.9998786449432372
36	GQLKKFIKKAWRKFISKFAK	GQLNKFIKKAQRKFHEKFAK	2	1.0008445222654	0.536038	4	2	4	1	1	1	1	0	0	0	0	1	0	1	20	-0.2	0.5816103615655981	8.994	11.90380859375	4.0	1	1.0	1	0.9986668229103088	1	1.0	1	1	0.998	1	0.993	1	0.999	1	1	1	1.0	1	1.1188854364855	0.9999907612800598	0.9999138116836548
12	GRINKFIKKAWRKFHSKFGK	GQLNKFIKKAQRKFHEKFAK	5	1.0044592858794223	0.526008	4	1	5	1	1	1	1	0	0	0	0	1	0	0	20	-0.3285	0.6619475079073294	9.093	12.2392578125	5.0	1	1.0	1	0.9997588992118835	1	1.0	1	1	0.998	1	0.994	1	0.995	1	1	1	0.9329999999999999	1	1.2462960310126	0.9999870061874392	0.9998008012771606
14	GQILKPIKKAWRKFFDKFAK	GQLNKFIKKAQRKFHEKFAK	5	1.0041334753379692	0.516972	2	1	6	0	1	1	0	0	0	0	0	1	0	0	20	-0.15500000000000005	0.7201425527284283	6.995	11.30615234375	6.0	1	0.989004761904762	1	0.9989651441574096	1	1.0	1	1	0.987	1	0.929	1	0.991	1	1	1	0.997	1	1.3973119915002	0.9999881982803344	0.6218409538269043
18	GRLLKFIKKAWRKFVDKFAK	GQLNKFIKKAQRKFHEKFAK	5	1.0039848041731394	0.512165	2	3	5	0	1	0	1	0	0	0	1	1	0	1	20	-0.2035	0.7615807709020472	7.995	11.67431640625	5.0	1	1.0	1	0.9979313015937804	1	1.0	1	1	0.973	1	0.912	1	0.996	1	1	1	0.976	1	1.4724690337493	0.999996304512024	0.9999402761459352
11	GRILKIIKKAWRKFHEKFAK	GQLNKFIKKAQRKFHEKFAK	5	1.0045401197818482	0.490866	2	2	5	0	1	0	1	0	0	0	1	1	0	0	20	-0.2455	0.7354316665380586	8.095	11.67431640625	5.0	1	0.9996	1	0.9995561838150024	1	1.0	1	1	0.994	1	0.924	1	0.992	1	1	1	0.9670000000000001	1	1.3998653497873	0.9999778270721436	0.9999676346778872
9	GRLLKFIKKAWRKFVEKFSK	GQLNKFIKKAQRKFHEKFAK	5	1.0050427438127143	0.490238	4	2	5	0	1	0	1	1	1	0	1	1	0	0	20	-0.23550000000000004	0.7665425129825554	7.996	11.67431640625	5.0	1	0.996266666666667	1	0.999560296535492	1	1.0	1	1	0.99	1	0.8925	1	0.992	1	1	1	0.807	1	1.4878032534676	0.9999932646751404	0.9999611377716064
19	GRLLKFIKKAWRKFVLKFAK	GQLNKFIKKAQRKFHEKFAK	5	1.0039604014079238	0.480802	6	3	5	1	1	1	1	1	1	0	1	1	0	1	20	-0.1035	0.6643878231851322	8.995	12.2392578125	5.0	1	1.0	1	0.9999662637710572	1	1.0	1	1	0.998	1	0.9885	1	0.999	1	1	1	0.937	1	1.2226056731565	0.9999980330467224	0.999904990196228
54	GQLKKFIKKAKRKFHEKFAK	GQLNKFIKKAQRKFHEKFAK	1	0.9869175733658906	0.479418	1	1	2	1	0	0	0	0	0	0	0	1	0	0	20	-0.4335	0.5260474197913567	9.094	11.4365234375	2.0	1	1.0	1	0.989009976387024	1	1.0	1	1	0.997	1	0.892	1	0.979	1	1	1	0.534	1	1.0784097781044	0.999732494354248	0.7668779492378235
56	GQLKKFIKKARRKFIEKFAK	GQLNKFIKKAQRKFHEKFAK	1	0.9843133073553599	0.464494	4	1	3	1	1	1	1	0	0	0	0	1	0	0	20	-0.3935000000000001	0.4908963840245002	8.996	11.71484375	3.0	1	0.986999206349206	1	0.9877296686172484	1	1.0	1	1	0.986	1	0.897	1	0.957	1	1	1	0.9990000000000001	1	0.99837094275732	0.9999799132347108	0.9523028135299684
7	GKLLKHIKKAWRKFVEKFAK	GQLNKFIKKAQRKFHEKFAK	5	1.0052519346184507	0.428977	2	2	5	0	1	1	0	0	0	0	1	1	0	0	20	-0.2255	0.7420795918876	8.095	11.376953125	5.0	1	0.988712698412698	1	0.9998569488525392	1	1.0	1	1	0.994	1	0.921	1	0.992	1	1	1	0.927	1	1.4273201348532	0.9999947547912598	0.9999207258224488
34	GRLKKFIKKAQRKFHSKFAK	GQLNKFIKKAQRKFHEKFAK	2	1.0009453708699494	0.414463	3	1	3	1	1	0	1	0	0	0	0	1	0	0	20	-0.4555	0.5699900031291459	10.093	12.25634765625	3.0	1	0.977025396825397	1	0.999856173992157	1	1.0	1	1	0.999	1	0.9765	1	0.991	1	1	1	1.0	1	1.1010283658661	0.9999897480010986	0.9995309114456176
60	GQLKKFIKKAQRKFVEKFAW	GQLNKFIKKAQRKFHEKFAK	1	0.9803663234671546	0.391559	1	2	3	1	0	0	0	0	0	0	1	1	0	0	20	-0.2105	0.4718127391368727	6.996	11.30615234375	3.0	1	0.9304293650793648	1	0.9841151237487792	1	0.9998999834060668	1	1	0.959	1	0.893	1	0.948	1	1	1	0.968	1	0.97890535716511	0.9930537939071656	0.973289966583252
22	GRLKKFIKKAWRKFVEKFSK	GQLNKFIKKAQRKFHEKFAK	2	1.0021226168857529	0.34079	4	1	5	1	1	1	1	0	0	0	0	1	0	0	20	-0.3655	0.6902634053490864	8.996	11.71484375	5.0	1	0.996266666666667	1	0.9992789030075072	1	1.0	1	1	0.991	1	0.897	1	0.991	1	1	1	1.0	1	1.3460224029348	0.9999979734420776	0.9999541640281676
0	GQLNKFIKKAQRKFHEKFAK			0.902581	0.326665	4			1	1	1	1	0	0	0					20	-0.365	0.556221	7.095	11.3062	-	1	0.972503	1	0.902805	1	0.9997	1	1	0.991	1	0.7985	1	0.859	0	1	0	1	1	1.10022	0.58579	0.0987487
21	GRLNKFIKKAWRKFIEKFAK	GQLNKFIKKAQRKFHEKFAK	2	1.0022128792589229	0.309801	4	1	3	1	1	1	1	0	0	0	0	1	0	0	20	-0.2745	0.6978783662417509	7.996	11.67431640625	3.0	1	0.980176984126984	1	0.9997661709785458	1	1.0	1	1	0.951	1	0.903	1	0.991	1	1	1	1.0	1	1.3156339269545	0.9999921917915344	0.9999806880950928
28	GRLKKFIKKAWRKFVEKFGK	GQLNKFIKKAQRKFHEKFAK	2	1.001371705725867	0.305516	4	2	5	1	1	1	1	0	0	0	1	1	0	0	20	-0.3325	0.6752280222531171	8.996	11.71484375	5.0	1	0.988712698412698	1	0.9988943338394164	1	1.0	1	1	0.965	1	0.901	1	0.992	1	1	1	1.0	1	1.3185515958408	0.9999943971633912	0.9999390244483948
20	GRLNKFIKKAWRKFHSKFAK	GQLNKFIKKAQRKFHEKFAK	5	1.0038952278013378	0.291801	4	1	3	1	1	1	1	0	0	0	0	1	0	0	20	-0.3365	0.6470593432037038	9.093	12.2392578125	3.0	1	1.0	1	0.9999381303787231	1	1.0	1	1	0.997	1	0.9965	1	0.997	1	1	1	0.963	1	1.2046692622669	0.9999917149543762	0.999823033809662
32	GRLKKFIKKAWRKFHEKFAK	GQLNKFIKKAQRKFHEKFAK	2	1.001044697929099	0.272349	3	1	3	1	1	0	1	0	0	0	0	1	0	0	20	-0.4005	0.6572247689693624	9.095	11.71484375	3.0	1	0.9996	1	0.9996600151062012	1	1.0	1	1	0.991	1	0.898	1	0.994	1	1	1	1.0	1	1.2722141864635	0.9999957084655762	0.9999603629112244
52	GQLKKFIKKAWRKFHEKFAK	GQLNKFIKKAQRKFHEKFAK	1	0.9912771161311548	0.257815	2	1	2	1	0	1	0	0	0	0	0	1	0	0	20	-0.31799999999999995	0.5981147617008478	8.095	11.376953125	2.0	1	0.9996	1	0.991080105304718	1	1.0	1	1	0.994	1	0.902	1	0.99	1	1	1	0.965	1	1.179090857236	0.9999496340751648	0.9985460042953492
49	GQLKKFIKKAQRKFVLKFAK	GQLNKFIKKAQRKFHEKFAK	1	0.9939557598187936	0.252176	3	3	3	1	1	1	0	0	0	0	1	1	0	1	20	-0.23399999999999999	0.4541347627476456	8.994	11.90380859375	3.0	1	0.975459523809524	1	0.9975661039352416	1	1.0	1	1	0.997	1	0.979	1	0.988	1	1	1	1.0	1	0.85418110598333	0.9999730587005616	0.9944979548454284
31	GRLKKFIKKAWRKFFEKFAK	GQLNKFIKKAQRKFHEKFAK	2	1.0010671579324195	0.240764	4	1	4	1	1	1	1	0	0	0	0	1	0	0	20	-0.3205	0.6734875306519632	8.996	11.71484375	4.0	1	0.9996	1	0.9998750686645508	1	1.0	1	1	0.966	1	0.882	1	0.997	1	1	1	1.0	1	1.2952296693871	0.9999976158142092	0.9999760389328004
43	GQLKKFIKKAQRKFFSKFAK	GQLNKFIKKAQRKFHEKFAK	1	0.9979639168186007	0.239481	4	1	3	1	1	1	1	0	0	0	0	1	0	0	20	-0.29300000000000004	0.5181677879983589	8.994	11.90380859375	3.0	1	0.975681746031746	1	0.9985370635986328	1	1.0	1	1	0.999	1	0.978	1	0.997	1	1	1	1.0	1	1.0109538517943	0.9999217987060548	0.9957278966903688
23	GRLKKFIKKAWRKFIEKFAK	GQLNKFIKKAQRKFHEKFAK	2	1.0018830544691142	0.239454	4	1	4	1	1	1	1	0	0	0	0	1	0	0	20	-0.31050000000000005	0.6761586988779226	8.996	11.71484375	4.0	1	0.980176984126984	1	0.9996862411499025	1	1.0	1	1	0.959	1	0.9025	1	0.994	1	1	1	1.0	1	1.3038993894103	0.9999985694885254	0.9999519586563108
59	GQLNKFIKKAQRKFFSKFAK	GQLNKFIKKAQRKFHEKFAK	1	0.9813946860155052	0.233787	3	1	2	1	1	1	0	0	0	0	0	1	0	0	20	-0.257	0.5342841271859308	7.995	11.861328125	2.0	1	0.9468584415584408	1	0.9819034934043884	1	1.0	1	1	0.998	1	0.95	1	0.992	1	1	1	0.986	1	1.020270110769	0.9980405569076538	0.9959747791290284
57	GQLKKFIKKARRKFHEKFAK	GQLNKFIKKAQRKFHEKFAK	1	0.9818005697226756	0.232058	3	1	2	1	1	0	1	0	0	0	0	1	0	0	20	-0.4835000000000001	0.4999292896677566	9.095	11.71484375	2.0	1	1.0	1	0.98487389087677	1	1.0	1	1	0.996	1	0.888	1	0.972	1	1	1	0.7909999999999999	1	1.0249556149256	0.9997496604919434	0.8271531462669373
10	GRLLKFIKKAWRKFFDKFAK	GQLNKFIKKAQRKFHEKFAK	5	1.0049660626686592	0.221628	6	3	5	1	1	1	1	1	1	0	0	1	1	1	20	-0.1985	0.7635236269633671	7.995	11.67431640625	5.0	1	0.996266666666667	1	0.9994563460350036	1	1.0	1	1	0.946	1	0.9045	1	0.998	1	1	1	0.997	1	1.4648548697878	0.9999958872795104	0.9999828338623048
26	GRLNKFIKKAQRKFVSKFAK	GQLNKFIKKAQRKFHEKFAK	2	1.0015090980316446	0.221532	4	1	3	1	1	1	1	0	0	0	0	1	0	0	20	-0.3445	0.5972777208354423	8.995	12.2392578125	3.0	1	0.930953968253968	1	0.9998234510421752	1	1.0	1	1	0.999	1	0.9815	1	0.989	1	1	1	1.0	1	1.1207527026000002	0.9999516010284424	0.9998257756233216
33	GKLNKIIKKAWRKFHEKFAK	GQLNKFIKKAQRKFHEKFAK	2	1.0009659948206184	0.215585	2	1	3	1	0	1	0	0	0	0	0	1	0	0	20	-0.3045	0.6356128253578518	8.095	11.376953125	3.0	1	0.9996	1	0.9996460080146792	1	1.0	1	1	0.992	1	0.929	1	0.983	1	1	1	1.0	1	1.206937364341	0.9998795986175536	0.9999372959136964
24	GRLNKFIKKAWRKFVEKFAK	GQLNKFIKKAQRKFHEKFAK	2	1.0017558980976895	0.208195	4	2	3	1	1	1	1	0	0	0	1	1	0	0	20	-0.2895	0.693315691334689	7.996	11.67431640625	3.0	1	0.988712698412698	1	0.9996629357337952	1	1.0	1	1	0.953	1	0.8965	1	0.989	1	1	1	1.0	1	1.3106369253961	0.9999926686286926	0.9999753832817078
6	GRLLKFIKKAWRKFIEKFAK	GQLNKFIKKAQRKFHEKFAK	5	1.0052645666031	0.185885	5	2	4	0	1	1	1	1	1	0	0	1	0	1	20	-0.1805	0.7597231355795637	7.996	11.67431640625	4.0	1	0.980176984126984	1	0.999739706516266	1	1.0	1	1	0.969	1	0.907	1	0.996	1	1	1	0.848	1	1.4614621238905	0.9999947547912598	0.9999665021896362
39	GQLKKFIKKAWRKFVSKFAK	GQLNKFIKKAQRKFHEKFAK	2	1.0006632583558732	0.173572	4	2	4	1	1	1	1	0	0	0	0	1	0	1	20	-0.215	0.5787743420017136	8.994	11.90380859375	4.0	1	1.0	1	0.9984367489814758	1	1.0	1	1	0.998	1	0.9955	1	0.999	1	1	1	1.0	1	1.1156357156643	0.9999868273735046	0.9998452663421632
55	GQLKKFIKKAQRKFFEKFAK	GQLNKFIKKAQRKFHEKFAK	1	0.986852546980754	0.162244	2	1	2	1	0	1	0	0	0	0	0	1	0	0	20	-0.321	0.5460596337334727	7.996	11.376953125	2.0	1	0.958135714285715	1	0.9907802939414978	1	1.0	1	1	0.983	1	0.8445	1	0.942	1	1	1	0.907	1	1.0869535337873	0.998684287071228	0.941162109375
42	GRLKKFIKKAQRKFHEKFAK	GQLNKFIKKAQRKFHEKFAK	1	0.9984238163716902	0.161168	3	1	2	1	1	0	1	0	0	0	0	1	0	0	20	-0.4835000000000001	0.5977734121157009	9.095	11.71484375	2.0	1	0.982736507936508	1	0.9994447827339172	1	0.9998999834060668	1	1	0.994	1	0.8855	1	0.966	1	1	1	0.867	1	1.1762860300904	0.999701738357544	0.9987342357635498
29	GRLKKFIKKAWRKFHEKFGK	GQLNKFIKKAQRKFHEKFAK	2	1.0013037721391194	0.151903	3	1	4	1	1	0	1	0	0	0	0	1	0	0	20	-0.4075	0.6609264238677299	9.095	11.71484375	4.0	1	1.0	1	0.9993088841438292	1	1.0	1	1	0.994	1	0.9	1	0.993	1	1	1	1.0	1	1.297671052196	0.9999605417251588	0.9999799728393556
38	GRLNKFIKKAWRKFFEKFAK	GQLNKFIKKAQRKFHEKFAK	2	1.0007549649324037	0.146112	4	2	3	1	1	1	1	0	0	0	0	1	1	0	20	-0.2845	0.6948039315207446	7.996	11.67431640625	3.0	1	0.9996	1	0.9998738169670104	1	1.0	1	1	0.956	1	0.8685	1	0.993	1	1	1	1.0	1	1.3066788491707	0.999984860420227	0.9999871850013732
44	GRLNKFIKKAQRKFVEKFAK	GQLNKFIKKAQRKFHEKFAK	1	0.9976450096476566	0.146038	3	1	2	1	1	1	0	0	0	0	0	1	0	0	20	-0.3725	0.6252379120925613	7.996	11.67431640625	2.0	1	0.914837301587302	1	0.9990426301956176	1	1.0	1	1	0.975	1	0.8645	1	0.911	1	1	1	0.953	1	1.1982468631888	0.9996860027313232	0.9991066455841064
53	GQLKKFIKKAWRKFVEKFAK	GQLNKFIKKAQRKFHEKFAK	1	0.9906034726475872	0.14517	3	1	3	1	1	1	0	0	0	0	0	1	0	0	20	-0.243	0.606774224168602	7.996	11.376953125	3.0	1	0.988712698412698	1	0.9901612997055054	1	1.0	1	1	0.972	1	0.9	1	0.989	1	1	1	1.0	1	1.1925925462206002	0.9999841451644896	0.9998219609260559
16	GRLPKFIKKAWRKFVEKFSK	GQLNKFIKKAQRKFHEKFAK	5	1.0040925605230149	0.143166	3	1	5	0	1	1	1	0	0	0	0	1	0	0	20	-0.2845	0.7360253247650792	7.996	11.67431640625	5.0	1	0.996266666666667	1	0.9990817308425904	1	1.0	1	1	0.978	1	0.919	1	0.989	1	1	1	0.997	1	1.409786676549	0.9999908208847046	0.9999891519546508
25	GRLKKFIKKAWRKFVEKFAK	GQLNKFIKKAQRKFHEKFAK	2	1.0016875413997517	0.138486	4	2	4	1	1	1	1	0	0	0	1	1	0	0	20	-0.3255	0.6722037547361487	8.996	11.71484375	4.0	1	0.988712698412698	1	0.9995571374893188	1	1.0	1	1	0.961	1	0.903	1	0.993	1	1	1	1.0	1	1.2991916079896002	0.9999985694885254	0.9999591112136841
46	GWLKKFIKKAQRKFVEKFAK	GQLNKFIKKAQRKFHEKFAK	1	0.9961907269374641	0.133937	1	1	3	1	0	0	0	0	0	0	0	1	0	0	20	-0.243	0.4909641158506165	7.996	11.376953125	3.0	1	0.9551531746031752	1	0.9999984502792358	1	1.0	1	1	0.977	1	0.9075	1	0.99	1	1	1	0.996	1	0.99460918374911	0.9999958276748656	0.9992998838424684
41	GRLKKFIKKAQRKFVEKFAK	GQLNKFIKKAQRKFHEKFAK	1	0.9985750487011408	0.132172	3	1	3	1	1	1	0	0	0	0	0	1	0	0	20	-0.4085	0.6063903774386271	8.996	11.71484375	3.0	1	0.9551531746031752	1	0.9994236826896667	1	1.0	1	1	0.979	1	0.884	1	0.945	1	1	1	1.0	1	1.1878393486427	0.9999317526817322	0.9994200468063354
51	GQLKKFIKKAWRKFIEKFAK	GQLNKFIKKAQRKFHEKFAK	1	0.9929230074641516	0.12968	4	1	3	1	1	1	1	0	0	0	0	1	0	0	20	-0.2280000000000001	0.6095996204933187	7.996	11.376953125	3.0	1	0.980176984126984	1	0.9921334981918336	1	1.0	1	1	0.971	1	0.91	1	0.991	1	1	1	1.0	1	1.1958759581913998	0.9999900460243224	0.9994822144508362
15	GRLKKFIKKAWRKFHSKFSK	GQLNKFIKKAQRKFHEKFAK	5	1.0041300382305425	0.126972	3	1	5	1	1	0	1	0	0	0	0	1	0	0	20	-0.4125	0.6511691956407226	10.093	12.25634765625	5.0	1	1.0	1	0.9999064207077026	1	1.0	1	1	0.999	1	0.9775	1	0.998	1	1	1	0.6759999999999999	1	1.2559001382651	0.9999942779541016	0.9998579025268556
13	GRLLKIIKKAWRKFHEKFAK	GQLNKFIKKAQRKFHEKFAK	5	1.0043024730445953	0.118224	2	1	4	0	1	0	1	0	0	0	0	1	0	0	20	-0.2605	0.7250489041080963	8.095	11.67431640625	4.0	1	0.9996	1	0.9994751214981079	1	1.0	1	1	0.994	1	0.927	1	0.993	1	1	1	0.621	1	1.3857929418186998	0.9999781847000122	0.9999624490737916
40	GQLLKFIKKAWRKFVEKFAK	GQLNKFIKKAQRKFHEKFAK	2	1.0005393677864989	0.114993	3	2	3	0	1	0	0	1	1	0	1	1	0	0	20	-0.11300000000000004	0.6814267442983473	6.996	11.30615234375	3.0	1	0.988712698412698	1	0.9975698590278624	1	1.0	1	1	0.966	1	0.903	1	0.986	1	1	1	1.0	1	1.3351850150154	0.9999798536300659	0.997527241706848
48	GWLNKFIKKAQRKFFEKFAK	GQLNKFIKKAQRKFHEKFAK	1	0.994035190095644	0.100548	1	2	2	1	0	0	0	0	0	0	0	1	0	1	20	-0.20200000000000004	0.5032134513464767	6.996	11.30615234375	2.0	1	0.9546801587301592	1	0.9999920725822448	1	1.0	1	1	0.963	1	0.8495	1	0.977	1	1	1	0.953	1	1.0031320934166998	0.9999567270278932	0.9996782541275024
27	GQLKKFIKKAWRKFFSKFAK	GQLNKFIKKAQRKFHEKFAK	2	1.0014929999507134	0.0869069	4	2	4	1	1	1	1	0	0	0	0	1	0	1	20	-0.21	0.5796780976253111	8.994	11.90380859375	4.0	1	1.0	1	0.9994242191314696	1	1.0	1	1	0.998	1	0.9945	1	0.999	1	1	1	1.0	1	1.1127116983566	0.9999797344207764	0.9999239444732666
45	GWLKKFIKKAQRKFHEKFAK	GQLNKFIKKAQRKFHEKFAK	1	0.9967843311630501	0.0867387	0	1	2	0	0	0	0	0	0	0	0	1	0	0	20	-0.31799999999999995	0.4996864804411795	8.095	11.376953125	2.0	1	0.9839031746031752	1	0.9999987483024596	1	1.0	1	1	0.995	1	0.909	1	0.992	1	1	1	0.872	1	1.0212753879369	0.9999898672103882	0.9985547065734864
30	GRLNKFIKKAWRKFHEKFAK	GQLNKFIKKAQRKFHEKFAK	2	1.001161796823453	0.0809922	3	2	2	1	0	1	1	0	0	0	1	1	0	0	20	-0.3645	0.6750546768700365	8.095	11.67431640625	2.0	1	0.9996	1	0.9997967481613159	1	1.0	1	1	0.988	1	0.893	1	0.988	1	1	1	1.0	1	1.2816426775908	0.9999877214431764	0.9999321699142456

## Sheet: IGKEFKRIVERIKRFLRELVRPLR
	Supplementary Data 4B: Candidate analogues of OP-145 obtained through analogue generation selected for MD simulation.
ID	sequence	prototype	temperature	weighted_score	max S from MD	species_score	tox_score	lev_distance_from_prototype	dbaasp_Klebsiella_pneumonia	dbaasp_Pseudomonas_aeruginosa_ATCC_27853	dbaasp_Bacillus_Subtilis	dbaasp_Staphylococcus_aureus_ATCC_25923	dbaasp_Candida_albicans	dbaasp_Saccharomyces_cerevisiae	dbaasp_Human_erythrocytes	toxicity_hemopred	toxicity_hlppred_fuse	toxicity_hemopi	toxicity_happnn	length	hydrophobicity	hydrophobic_moment	charge	isoelectric_point	ld	ampgram_pred	ampgram_score	amplify_pred	amplify_score	ampscannerv2_pred	ampscannerv2_score	campr3_ann_pred	campr3_da_pred	campr3_da_score	campr3_rf_pred	campr3_rf_score	campr3_svm_pred	campr3_svm_score	dbaasp_species_pred	dbaasp_general_pred	dbaasp_genome_pred	dbaasp_genome_score	stm_pred	stm_score	amp	mic
13	IGKLFKRIVERIRRFVRSFLRTLR	IGKEFKRIVERIKRFLRELVRPLR	5	1.01675	0.990392	6	3	7	1	1	1	1	1	1	0	1	1	0	1	24	-0.320417	0.979163	8.997	12.5068	7	1	0.692935	1	0.998771	1	1	1	1	1	1	0.986	1	0.999	1	1	1	0.985	1	1.92322	0.999933	0.999875
17	IGKLFKRIVERIKRFLRVLLRILR	IGKEFKRIVERIKRFLRELVRPLR	5	1.01662	0.987946	6	5	4	1	1	1	1	1	1	1	1	1	1	1	24	-0.169167	0.961163	8.997	12.4185	4	1	0.72776	1	0.999206	1	1	1	1	1	1	0.979	1	1	1	1	1	1	1	1.91007	0.999962	0.999841
9	IGKLFKRIHERIKRFLRSFLRILR	IGKEFKRIVERIKRFLRELVRPLR	5	1.0169	0.980523	6	4	6	1	1	1	1	1	1	0	1	1	1	1	24	-0.280833	0.962208	9.095	12.4185	6	1	0.808731	1	0.999698	1	1	1	1	1	1	0.9895	1	0.999	1	1	1	1	1	1.88034	0.99993	0.999994
23	IGKLFKRIHERIKRFLRVFLRRLR	IGKEFKRIVERIKRFLRELVRPLR	2	1.01389	0.979699	6	4	6	1	1	1	1	1	1	0	1	1	1	1	24	-0.39	0.892847	10.095	12.5112	6	1	0.819678	1	0.999761	1	1	1	1	1	1	0.9865	1	1	1	1	1	1	1	1.73287	0.999974	0.999997
31	IGKLFKRIHLRIKRFLRELVRQLR	IGKEFKRIVERIKRFLRELVRPLR	2	1.01177	0.96225	6	3	4	1	1	1	1	1	1	0	1	1	0	1	24	-0.325417	0.865636	9.095	12.4185	4	1	0.654621	1	0.998845	1	0.9996	1	1	1	1	0.987	1	1	1	1	1	0.887	1	1.66873	0.999877	0.999985
50	IGKEFKRIHERIKRFLRELLRHLR	IGKEFKRIVERIKRFLRELVRPLR	1	0.994788	0.950152	4	1	3	1	1	1	1	0	0	0	0	1	0	0	24	-0.46	0.926767	7.197	11.8582	3	1	0.643267	1	0.987192	1	0.9985	1	1	0.998	1	0.759	1	0.988	1	1	1	1	1	1.82335	0.999922	0.999712
39	IGKLFKRIHERIKRFLRELVRRLR	IGKEFKRIVERIKRFLRELVRPLR	2	1.01146	0.937676	4	2	3	1	1	1	1	0	0	0	1	1	0	0	24	-0.470833	0.924849	9.097	12.2451	3	1	0.737276	1	0.99972	1	0.9999	1	1	1	1	0.875	1	0.999	1	1	1	0.999	1	1.83591	0.999501	0.999989
15	IGKLFKRIVERIQRFIRSLVRRLR	IGKEFKRIVERIKRFLRELVRPLR	5	1.01668	0.922867	6	2	5	1	1	1	1	1	1	0	1	1	0	0	24	-0.345417	0.951936	8.997	12.5068	5	1	0.522305	1	0.998723	1	1	1	1	1	1	0.9975	1	1	1	1	1	1	1	1.89912	0.999963	0.999986
11	IGKLIKRIIERIKRFLRLLVRVLR	IGKEFKRIVERIKRFLRELVRPLR	5	1.01687	0.913083	6	5	5	1	1	1	1	1	1	1	1	1	1	1	24	-0.160833	0.96868	8.997	12.4185	5	1	0.57344	1	0.998645	1	1	1	1	1	1	0.984	1	0.999	1	1	1	0.992	1	1.93907	0.999946	0.999972
46	IGKEFKRIHLRIKRFLRELLRHLR	IGKEFKRIVERIKRFLRELVRPLR	1	0.997674	0.786321	4	1	4	1	1	1	1	0	0	0	0	1	0	0	24	-0.383333	0.854868	8.196	12.1296	4	1	0.805685	1	0.98867	1	0.996	1	1	0.999	1	0.887	1	0.997	1	1	1	1	1	1.64223	0.999742	0.999779
3	IGKLFKRIVERIRRFLRSLLRSLR	IGKEFKRIVERIKRFLRELVRPLR	5	1.01768	0.774803	6	3	5	1	1	1	1	1	1	0	1	1	0	1	24	-0.33	0.973618	8.997	12.5068	5	1	0.531727	1	0.999038	1	1	1	1	1	1	0.995	1	0.999	1	1	1	0.871	1	1.93916	0.999946	0.99997
52	IGKEFKRIHERIKRFLRELLRRLR	IGKEFKRIVERIKRFLRELVRPLR	1	0.994145	0.762562	4	1	3	1	1	1	1	0	0	0	0	1	0	0	24	-0.5475	0.914834	8.098	12.0088	3	1	0.529884	1	0.984484	1	0.9985	1	1	0.998	1	0.813	1	0.997	1	1	1	1	1	1.81052	0.999932	0.999719
4	IGKLFKRIVERIRRFLRSFLRSLR	IGKEFKRIVERIKRFLRELVRPLR	5	1.01716	0.718001	6	3	6	1	1	1	1	1	1	0	1	1	0	1	24	-0.325833	0.97766	8.997	12.5068	6	1	0.567221	1	0.998949	1	1	1	1	1	1	0.993	1	0.999	1	1	1	0.734	1	1.92126	0.999907	0.999983
0	IGKEFKRIVERIKRFLRELVRPLR			0.856216	0.702429	4			0	1	0	1	1	1						24	-0.375833	0.962046	6.999	11.8582		0	0.268601	1	0.836356	1	0.9861	1	1	0.999	1	0.7895	1	0.993	1	1	1	1	1	1.92305	0.998569	0.997764
1	IGKLIKRIVERIKRFLRSLLRTLR	IGKEFKRIVERIKRFLRELVRPLR	5	1.01836	0.686101	6	4	5	1	1	1	1	1	1	0	1	1	1	1	24	-0.274583	0.971942	8.997	12.4185	5	1	0.594735	1	0.999347	1	1	1	1	1	1	0.998	1	0.999	1	1	1	1	1	1.95268	0.99983	0.999902
57	IGKEFKRIHLRIQRFLRLFLRILR	IGKEFKRIVERIKRFLRELVRPLR	1	0.992326	0.655155	6	4	7	1	1	1	1	1	1	0	1	1	1	1	24	-0.200417	0.834282	8.096	12.4131	7	1	0.624641	1	0.980493	1	0.8981	1	1	1	1	0.9835	1	1	1	1	1	1	1	1.56611	0.999994	0.999463
18	IGNLFKRIVERIKRFIRGFVRILR	IGKEFKRIVERIKRFLRELVRPLR	5	1.01653	0.634438	6	4	6	1	1	1	1	1	1	0	1	1	1	1	24	-0.148333	0.952905	7.997	12.4131	6	1	0.685176	1	0.998853	1	1	1	1	1	1	0.984	1	0.994	1	1	1	0.931	1	1.91255	0.999823	0.999976
14	IGKLFKRIVERIKRFLRVLVRILR	IGKEFKRIVERIKRFLRELVRPLR	5	1.01669	0.62882	6	5	3	1	1	1	1	1	1	1	1	1	1	1	24	-0.169167	0.961163	8.997	12.4185	3	1	0.741324	1	0.999175	1	1	1	1	1	1	0.982	1	0.999	1	1	1	1	1	1.90947	0.999967	0.999889
16	IGKLFKRIISRIKRFLRELLRRLR	IGKEFKRIVERIKRFLRELVRPLR	5	1.01665	0.566629	6	5	5	1	1	1	1	1	1	1	1	1	1	1	24	-0.3725	0.943412	9.997	12.5112	5	1	0.687423	1	0.999196	1	1	1	1	1	1	0.9975	1	1	1	1	1	0.998	1	1.87546	0.999754	0.999994
35	IGKLFKRIHERIKRFLREFLRHLR	IGKEFKRIVERIKRFLRELVRPLR	2	1.01151	0.556043	4	4	5	1	1	1	1	0	0	0	1	1	1	1	24	-0.379167	0.947816	8.196	12.1296	5	1	0.754135	1	0.999663	1	1	1	1	0.999	1	0.8735	1	0.997	1	1	1	1	1	1.84432	0.999453	0.999997
20	IGKLFKRFISRIKRFLRELLRRIR	IGKEFKRIVERIKRFLRELVRPLR	5	1.01631	0.548289	6	5	7	1	1	1	1	1	1	1	1	1	1	1	24	-0.368333	0.949568	9.997	12.5112	7	1	0.732664	1	0.999061	1	1	1	1	1	1	0.9965	1	1	1	1	1	1	1	1.8666	0.999722	0.999996
26	IGKLFKRIHERIKRFLRELVRILR	IGKEFKRIVERIKRFLRELVRPLR	2	1.01326	0.547571	4	4	3	1	1	1	1	0	0	0	1	1	1	1	24	-0.308333	0.966054	8.097	12.1296	3	1	0.613812	1	0.999434	1	0.9997	1	1	1	1	0.8855	1	0.999	1	1	1	0.997	1	1.91849	0.998981	0.999997
33	IGKLFKRIHLRIQRFLRSFLRFLR	IGKEFKRIVERIKRFLRELVRPLR	2	1.01159	0.540462	6	4	8	1	1	1	1	1	1	0	1	1	1	1	24	-0.185417	0.875169	9.094	12.8066	8	1	0.716409	1	0.998877	1	1	1	1	1	1	0.983	1	1	1	1	1	0.97	1	1.66603	0.999969	0.999985
30	IGKLFKRIHERIKRFIRELLRRLR	IGKEFKRIVERIKRFLRELVRPLR	2	1.0119	0.539945	4	4	5	1	1	1	1	0	0	1	1	1	1	0	24	-0.458333	0.934477	9.097	12.2451	5	1	0.698486	1	0.999683	1	1	1	1	1	1	0.8805	1	0.999	1	1	1	1	1	1.84875	0.999416	0.999989
2	IGKLFKRIIERIKRFLRDLLRILR	IGKEFKRIVERIKRFLRELVRPLR	5	1.01785	0.536755	6	5	5	1	1	1	1	1	1	1	1	1	1	1	24	-0.24	0.997712	7.997	12.1296	5	1	0.509357	1	0.998715	1	1	1	1	1	1	0.978	1	0.999	1	1	1	1	1	1.99688	0.999832	0.999995
28	IGKLFKRIHERIKRFLRELLRILR	IGKEFKRIVERIKRFLRELVRPLR	2	1.01288	0.533495	6	4	4	1	1	1	1	1	1	0	1	1	1	1	24	-0.308333	0.966054	8.097	12.1296	4	1	0.665187	1	0.999314	1	0.9999	1	1	1	1	0.8785	1	0.999	1	1	1	1	1	1.91915	0.999321	0.999998
8	IGKLFKRIVERIQRFIRSFLRGLR	IGKEFKRIVERIKRFLRELVRPLR	5	1.01691	0.532752	6	4	7	1	1	1	1	1	1	0	1	1	1	1	24	-0.217083	0.976215	7.997	12.4131	7	1	0.615751	1	0.998573	1	1	1	1	1	1	0.9975	1	0.999	1	1	1	0.999	1	1.91738	0.999804	0.999983
47	IGKEFKRIHLRIQRFIRLFLRRLR	IGKEFKRIVERIKRFLRELVRPLR	1	0.997657	0.52377	6	3	8	1	1	1	1	1	1	0	1	1	1	0	24	-0.350417	0.813029	9.096	12.5068	8	1	0.626853	1	0.987139	1	0.9888	1	1	1	1	0.987	1	1	1	1	1	1	1	1.51331	0.999996	0.999804
10	IGKLFKRIHERIKRFLRLVKRVLR	IGKEFKRIVERIKRFLRELVRPLR	5	1.01688	0.505453	6	4	5	1	1	1	1	1	1	0	1	1	1	1	24	-0.3525	0.948859	10.095	12.4241	5	1	0.950936	1	0.999664	1	1	1	1	1	1	0.986	1	1	1	1	1	1	1	1.88762	0.999955	0.999992
32	IGKLFKRIHLRIQRFIRELLRRLR	IGKEFKRIVERIKRFLRELVRPLR	2	1.01171	0.49948	6	2	7	1	1	1	1	1	1	0	1	1	0	0	24	-0.354583	0.859992	9.096	12.5068	7	1	0.710056	1	0.998606	1	0.9995	1	1	1	1	0.9945	1	1	1	1	1	0.839	1	1.66225	0.999434	0.999992
40	IGKLFKRIHERIKRFLREFVRRLR	IGKEFKRIVERIKRFLRELVRPLR	2	1.01138	0.49422	4	2	4	1	1	1	1	0	0	0	1	1	0	0	24	-0.466667	0.928762	9.097	12.2451	4	1	0.723898	1	0.999397	1	1	1	1	1	1	0.8895	1	0.999	1	1	1	1	1	1.81841	0.999419	0.999992
6	IGKLFKRIVERIKRFLRLVKRVLR	IGKEFKRIVERIKRFLRELVRPLR	5	1.01693	0.473194	6	5	4	1	1	1	1	1	1	1	1	1	1	1	24	-0.29	0.962082	9.996	12.4241	4	1	0.856917	1	0.999087	1	1	1	1	1	1	0.986	1	0.999	1	1	1	0.955	1	1.91722	0.999953	0.999968
5	IGKLFKRIVERIKRFLRDLLRRLR	IGKEFKRIVERIKRFLRELVRPLR	5	1.01698	0.455917	6	4	4	1	1	1	1	1	1	1	1	1	0	1	24	-0.415	0.961433	8.997	12.2451	4	1	0.545022	1	0.998944	1	1	1	1	0.999	1	0.9825	1	0.999	1	1	1	0.999	1	1.93378	0.999759	0.999951
49	IGKEFKRIHLRIKRFLRLFLRRLR	IGKEFKRIVERIKRFLRELVRPLR	1	0.995096	0.453709	6	4	6	1	1	1	1	1	1	0	1	1	1	1	24	-0.39	0.805879	10.095	12.5112	6	1	0.935872	1	0.984687	1	0.9997	1	1	1	1	0.9855	1	1	1	1	1	1	1	1.50352	0.99999	0.999374
12	IGKLIKRIVSRLQRFIREFLRILR	IGKEFKRIVERIKRFLRELVRPLR	5	1.01676	0.452653	6	5	9	1	1	1	1	1	1	1	1	1	1	1	24	-0.182917	0.968346	7.997	12.4131	9	1	0.506862	1	0.998317	1	0.9999	1	1	1	1	0.9965	1	1	1	1	1	1	1	1.92411	0.999249	0.999989
37	IGKLFKRIHERIKRFLREFLRRLR	IGKEFKRIVERIKRFLRELVRPLR	2	1.01147	0.427911	4	4	5	1	1	1	1	0	0	0	1	1	1	1	24	-0.466667	0.928762	9.097	12.2451	5	1	0.727683	1	0.99949	1	1	1	1	0.999	1	0.889	1	0.999	1	1	1	1	1	1.81923	0.999633	0.999995
25	IGKLFKRIHERIKRFLRELLRFLR	IGKEFKRIVERIKRFLRELVRPLR	2	1.01328	0.382442	6	4	4	1	1	1	1	1	1	0	1	1	1	1	24	-0.316667	0.963317	8.097	12.1296	4	1	0.525195	1	0.999321	1	1	1	1	1	1	0.8945	1	0.999	1	1	1	1	1	1.90715	0.999412	0.999992
22	IGKLFKRIVERIQRFLRVLLRRLR	IGKEFKRIVERIKRFLRELVRPLR	2	1.01479	0.370225	6	3	5	1	1	1	1	1	1	0	1	1	0	1	24	-0.304583	0.91321	8.997	12.5068	5	1	0.63704	1	0.998809	1	1	1	1	1	1	0.988	1	1	1	1	1	0.966	1	1.8196	0.999983	0.999997
7	IGKLFKRIIERIQRFFRLLKRILR	IGKEFKRIVERIKRFLRELVRPLR	5	1.01691	0.359209	6	5	7	1	1	1	1	1	1	1	1	1	1	1	24	-0.23375	0.961491	8.997	12.4185	7	1	0.624347	1	0.999242	1	1	1	1	1	1	0.986	1	1	1	1	1	1	1	1.90895	0.999983	0.99999
44	IGKLFKRIVLRIQRFLREFLRQLR	IGKEFKRIVERIKRFLRELVRPLR	1	1.00954	0.279541	6	4	6	1	1	1	1	1	1	0	1	1	1	1	24	-0.231667	0.896098	7.997	12.4131	6	1	0.573325	1	0.99551	1	0.9997	1	1	0.999	1	0.976	1	1	1	1	1	1	1	1.73598	0.999718	0.999987
54	IGKEFKRIHERIKRFLREFLRKLR	IGKEFKRIVERIKRFLRELVRPLR	1	0.993713	0.270703	4	3	4	1	1	1	1	0	0	0	1	1	1	0	24	-0.501667	0.923355	8.098	11.8745	4	1	0.608416	1	0.984851	1	0.9982	1	1	0.997	1	0.799	1	0.99	1	1	1	1	1	1.79962	0.999987	0.997127
60	IGKEFKRIHERIKRFLRVFLRRLR	IGKEFKRIVERIKRFLRELVRPLR	1	0.99185	0.204195	4	3	5	1	1	1	1	0	0	0	1	1	0	1	24	-0.466667	0.87717	9.097	12.2451	5	1	0.702298	1	0.981334	1	0.9999	1	1	1	1	0.891	1	0.998	1	1	1	1	1	1.68782	0.999994	0.999979
51	IGKEFKRIHERIKRFLRLFLRRLR	IGKEFKRIVERIKRFLRELVRPLR	1	0.994279	0.181494	4	4	5	1	1	1	1	0	0	0	1	1	1	1	24	-0.466667	0.87717	9.097	12.2451	5	1	0.690987	1	0.983913	1	0.9998	1	1	0.999	1	0.8915	1	0.999	1	1	1	1	1	1.687	0.999993	0.999896
24	IGKLFKRIHERIKRFLRLFLRRLR	IGKEFKRIVERIKRFLRELVRPLR	2	1.01381	0.179032	6	4	6	1	1	1	1	1	1	0	1	1	1	1	24	-0.39	0.892847	10.095	12.5112	6	1	0.834432	1	0.999715	1	1	1	1	1	1	0.986	1	1	1	1	1	1	1	1.73186	0.999972	0.999991
53	IGKEFKRIHLRIKRFLRLFLRQLR	IGKEFKRIVERIKRFLRELVRPLR	1	0.994142	0.159233	6	4	6	1	1	1	1	1	1	0	1	1	1	1	24	-0.32125	0.817624	9.095	12.4185	6	1	0.96114	1	0.983356	1	0.9991	1	1	1	1	0.986	1	0.999	1	1	1	1	1	1.51739	0.999984	0.998342
34	IGKLFKRIHLRIKRFLRLFLRVLR	IGKEFKRIVERIKRFLRELVRPLR	2	1.01154	0.157875	6	4	7	1	1	1	1	1	1	0	1	1	1	1	24	-0.163333	0.864929	10.094	12.8105	7	1	0.99785	1	0.999294	1	1	1	1	1	1	0.9845	1	1	1	1	1	0.988	1	1.64128	0.999987	0.998674
55	IGKEFKRIHERIKRFLRLFLRQLR	IGKEFKRIVERIKRFLRELVRPLR	1	0.993712	0.15332	4	4	5	1	1	1	1	0	0	0	1	1	1	1	24	-0.397917	0.890936	8.097	12.1296	5	1	0.726403	1	0.983873	1	0.9995	1	1	0.999	1	0.869	1	0.996	1	1	1	1	1	1.70559	0.999991	0.99989
29	IGKLFKRIHERIKRFLREFLRFLR	IGKEFKRIVERIKRFLRELVRPLR	2	1.01191	0.147663	6	5	5	1	1	1	1	1	1	1	1	1	1	1	24	-0.3125	0.967407	8.097	12.1296	5	1	0.512547	1	0.998866	1	1	1	1	0.999	1	0.88	1	0.999	1	1	1	1	1	1.8889	0.999466	0.99999
56	IGKEFKRIHERIKRFLRSFLRRLR	IGKEFKRIVERIKRFLRELVRPLR	1	0.992879	0.139437	4	3	5	1	1	1	1	0	0	0	1	1	0	1	24	-0.52	0.905516	9.097	12.2451	5	1	0.587327	1	0.985396	1	0.9999	1	1	0.999	1	0.7865	1	0.993	1	1	1	1	1	1.75732	0.999989	0.999954
48	IGKEFKRIHLRIQRFIRELLRRLR	IGKEFKRIVERIKRFLRELVRPLR	1	0.995761	0.127809	4	2	6	1	1	1	1	0	0	0	1	1	0	0	24	-0.43125	0.855658	8.097	12.2385	6	1	0.543209	1	0.987166	1	0.6372	1	1	1	1	0.8715	1	0.999	1	1	1	1	1	1.64824	0.999035	0.998688
38	IGKLFKRIHERIKRFLRELLRRLR	IGKEFKRIVERIKRFLRELVRPLR	2	1.01146	0.122122	4	2	4	1	1	1	1	0	0	0	1	1	0	0	24	-0.470833	0.924849	9.097	12.2451	4	1	0.608144	1	0.999712	1	1	1	1	1	1	0.875	1	0.999	1	1	1	1	1	1.8367	0.999529	0.999996
42	IGKLFKRIVERIKRFLREFLRRLR	IGKEFKRIVERIKRFLRELVRPLR	1	1.01104	0.115479	6	5	4	1	1	1	1	1	1	1	1	1	1	1	24	-0.404167	0.961577	8.998	12.2451	4	1	0.596192	1	0.998089	1	1	1	1	0.999	1	0.867	1	0.999	1	1	1	1	1	1.90804	0.999483	0.999993
36	IGKLFKRIHERIKRFLREFLRTLR	IGKEFKRIVERIKRFLRELVRPLR	2	1.01149	0.115335	4	4	5	1	1	1	1	0	0	0	1	1	1	1	24	-0.364583	0.951737	8.097	12.1296	5	1	0.663739	1	0.998909	1	0.9999	1	1	0.999	1	0.884	1	0.996	1	1	1	1	1	1.85753	0.999093	0.999995
41	IGKLFKRIVERIKRFLREFLRILR	IGKEFKRIVERIKRFLRELVRPLR	1	1.01133	0.108817	6	5	4	1	1	1	1	1	1	1	1	1	1	1	24	-0.241667	0.993812	7.998	12.1296	4	1	0.574785	1	0.997004	1	1	1	1	0.999	1	0.871	1	0.999	1	1	1	1	1	1.96505	0.999371	0.999996
59	IGKEFKRIHLRIKRFLREFLRHLR	IGKEFKRIVERIKRFLRELVRPLR	1	0.992037	0.108507	4	4	5	1	1	1	1	0	0	0	1	1	1	1	24	-0.379167	0.858754	8.196	12.1296	5	1	0.795639	1	0.984036	1	0.9971	1	1	0.999	1	0.8635	1	0.995	1	1	1	1	1	1.62515	0.999726	0.999521
58	IGKEFKRIHLRIKRFLRVFLRRLR	IGKEFKRIVERIKRFLRELVRPLR	1	0.992084	0.102043	6	4	6	1	1	1	1	1	1	0	1	1	1	1	24	-0.39	0.805879	10.095	12.5112	6	1	0.940483	1	0.981444	1	0.9997	1	1	1	1	0.986	1	0.999	1	1	1	1	1	1.50429	0.999995	0.999928
45	IGKEFKRIHLRIKRFLRVFLRHLR	IGKEFKRIVERIKRFLRELVRPLR	1	0.99921	0.0861766	6	4	6	1	1	1	1	1	1	0	1	1	1	1	24	-0.3025	0.821797	9.194	12.4185	6	1	0.937872	1	0.990776	1	0.9999	1	1	1	1	0.936	1	0.998	1	1	1	1	1	1.522	0.999994	0.999867
43	IGKLFKRIVLRIQRFLREFLRRLR	IGKEFKRIVERIKRFLRELVRPLR	1	1.00981	0.0784645	6	3	6	1	1	1	1	1	1	0	1	1	0	1	24	-0.300417	0.889812	8.997	12.5068	6	1	0.582377	1	0.995894	1	0.9999	1	1	0.999	1	0.977	1	1	1	1	1	1	1	1.72938	0.99984	0.999993
19	IGKLFKRIHERIKRFLRFLLRILR	IGKEFKRIVERIKRFLRELVRPLR	5	1.01644	0.0712574	6	4	5	1	1	1	1	1	1	0	1	1	1	1	24	-0.2275	0.940671	9.095	12.4185	5	1	0.864572	1	0.999734	1	1	1	1	1	1	0.984	1	1	1	1	1	1	1	1.86656	0.999976	0.999931
27	IGKLFKRIHERIQRFLRLFLRRLR	IGKEFKRIVERIKRFLRELVRPLR	2	1.01313	0.0548697	6	3	7	1	1	1	1	1	1	0	1	1	0	1	24	-0.362917	0.886584	9.096	12.5068	7	1	0.538405	1	0.999411	1	0.9999	1	1	1	1	0.979	1	1	1	1	1	0.751	1	1.72613	0.99999	0.999993

## Sheet: GVLDILKGAAKDLAGHVATKVINKI
	Supplementary Data 4C: Candidate analogues of Syphaxin obtained through analogue generation selected for MD simulation.
ID	sequence	prototype	temperature	weighted_score	max S from MD	species_score	tox_score	lev_distance_from_prototype	dbaasp_Klebsiella_pneumonia	dbaasp_Pseudomonas_aeruginosa_ATCC_27853	dbaasp_Bacillus_Subtilis	dbaasp_Staphylococcus_aureus_ATCC_25923	dbaasp_Candida_albicans	dbaasp_Saccharomyces_cerevisiae	dbaasp_Human_erythrocytes	toxicity_hemopred	toxicity_hlppred_fuse	toxicity_hemopi	toxicity_happnn	length	hydrophobicity	hydrophobic_moment	charge	isoelectric_point	ld	ampgram_pred	ampgram_score	amplify_pred	amplify_score	ampscannerv2_pred	ampscannerv2_score	campr3_ann_pred	campr3_da_pred	campr3_da_score	campr3_rf_pred	campr3_rf_score	campr3_svm_pred	campr3_svm_score	dbaasp_species_pred	dbaasp_general_pred	dbaasp_genome_pred	dbaasp_genome_score	stm_pred	stm_score	amp	mic
15	GVLELLKGAAKDLAGHVATKVLKKI	GVLDILKGAAKDLAGHVATKVINKI	5	0.989955	0.97455	0	2	4	0	0	0	0	0	0	0	1	1	0	0	25	0.1812	0.181776	4.096	10.5183	4	1	1	1	1	1	0.9999	1	1	1	1	0.995	1	0.987	0	1	0	0.753	0	0.507761	0.999547	0.999579
22	GVLEILKGAAKDLAGHVATKVIKKI	GVLDILKGAAKDLAGHVATKVINKI	5	0.989734	0.962849	0	2	2	0	0	0	0	0	0	0	1	1	0	0	25	0.2052	0.167141	4.096	10.5183	2	1	1	1	0.999999	1	0.9999	1	1	1	1	1	1	0.993	0	1	1	0.959	0	0.486725	0.99695	0.999564
7	GVLEILKSAAKDLAGHVATKVIKKI	GVLDILKGAAKDLAGHVATKVINKI	5	0.990652	0.962753	0	2	3	0	0	0	0	0	0	0	1	1	0	0	25	0.1788	0.19061	4.096	10.5183	3	1	1	1	0.999999	1	0.9985	1	1	1	1	0.9995	1	0.988	0	1	1	0.999	0	0.533631	0.998096	0.809077
1	GVLDNLKSAAKDLAGHLATKVIKKI	GVLDILKGAAKDLAGHVATKVINKI	5	0.993975	0.962308	0	2	4	0	0	0	0	0	0	0	1	1	0	0	25	0.0852	0.268616	4.095	10.5183	4	1	1	1	0.99995	1	0.9995	1	1	1	1	0.9955	1	0.984	0	1	1	0.963	1	0.710089	0.999995	0.992685
2	GVIDHLKGGAKDLAGHVATKVIKKI	GVLDILKGAAKDLAGHVATKVINKI	5	0.993012	0.96057	0	2	4	0	0	0	0	0	0	0	1	1	0	0	25	0.1332	0.247909	4.193	10.5183	4	1	0.999078	1	0.999992	1	0.9999	1	1	1	1	0.991	1	0.984	0	1	1	1	1	0.668997	0.999998	0.971038
11	GVIDFLKGAAKDLAGHVATKVIKKL	GVLDILKGAAKDLAGHVATKVINKI	5	0.990245	0.957709	0	1	4	0	0	0	0	0	0	0	0	1	0	0	25	0.1908	0.180701	4.095	10.5183	4	1	1	1	1	1	1	1	1	1	1	0.994	1	0.993	0	1	1	0.686	0	0.524249	0.999887	0.99578
5	GVLDILKGAAKDLASHVAHKVIKKI	GVLDILKGAAKDLAGHVATKVINKI	5	0.99113	0.950356	0	2	3	0	0	0	0	0	0	0	1	1	0	0	25	0.1584	0.202435	4.193	10.5183	3	1	1	1	1	1	1	1	1	1	1	0.991	1	0.992	0	1	1	0.988	0	0.574538	0.999999	0.999979
3	GVLEPLKGAAKDLAGHVATKVIKKI	GVLDILKGAAKDLAGHVATKVINKI	5	0.991481	0.950258	0	2	3	0	0	0	0	0	0	0	1	1	0	0	25	0.154	0.212761	4.096	10.5183	3	1	1	1	0.999996	1	0.9999	1	1	1	1	0.9935	1	0.965	0	1	1	1	1	0.587223	0.999999	0.996386
0	GVLDILKGAAKDLAGHVATKVINKI			0.989339	0.948497	0			0	0	0	0	0	0							0.2276	0.146129	3.095	10.2583		1	1	1	1	1	0.9999	1	1	1	1	0.998	1	0.991	0	1	0	1	0	0.470941	0.99999	0.999848
12	GVLDILKGAAKDLAGHLAHKVIKKI	GVLDILKGAAKDLAGHVATKVINKI	5	0.990194	0.944339	0	2	3	0	0	0	0	0	0	0	1	1	0	0	25	0.1848	0.18341	4.193	10.5183	3	1	1	1	1	1	1	1	1	1	1	0.9865	1	0.995	0	1	1	0.929	0	0.536689	0.999999	0.999973
25	GVLDILKGAAKDLMGHVATKVIKKI	GVLDILKGAAKDLAGHVATKVINKI	2	0.989383	0.941265	0	2	2	0	0	0	0	0	0	0	1	1	0	0	25	0.1996	0.170186	4.095	10.5183	2	1	0.993714	1	1	1	1	1	1	0.999	1	0.986	1	0.993	0	1	1	1	0	0.497181	0.999994	0.999992
26	GVLDILKGAAKDLAGHVMTKVIKKI	GVLDILKGAAKDLAGHVATKVINKI	1	0.989334	0.933784	0	2	2	0	0	0	0	0	0	0	1	1	0	0	25	0.1996	0.169752	4.095	10.5183	2	1	0.992667	1	1	1	0.9999	1	1	0.999	1	0.986	1	0.993	0	1	0	1	0	0.494724	0.999998	0.99996
14	GVLDILKGAAKDLAGHVATKVLKKI	GVLDILKGAAKDLAGHVATKVINKI	5	0.989989	0.930171	0	1	2	0	0	0	0	0	0	0	0	1	0	0	25	0.1868	0.174508	4.095	10.5183	2	1	1	1	1	1	0.9999	1	1	1	1	0.999	1	0.993	0	1	1	0.896	0	0.501466	0.999999	0.999931
8	GVLDILKGAAKDLAGHVAHKVIKKI	GVLDILKGAAKDLAGHVATKVINKI	1	0.990288	0.925816	0	1	2	0	0	0	0	0	0	0	0	1	0	0	25	0.1848	0.18341	4.193	10.5183	2	1	1	1	1	1	1	1	1	1	1	0.9895	1	0.994	0	1	0	0.998	0	0.535412	0.999999	0.999983
23	GGLDLLKGAAKELAGHVATKIIKKF	GVLDILKGAAKDLAGHVATKVINKI	5	0.989705	0.91159	0	3	6	0	0	0	0	0	0	0	1	1	1	0	25	0.1724	0.180925	4.096	10.5183	6	1	0.993748	1	1	1	1	1	1	1	1	0.9985	1	0.983	0	1	0	0.737	0	0.488281	0.999987	0.999915
6	GVLDILKSAAKDLAGHVATKVIKKI	GVLDILKGAAKDLAGHVATKVINKI	5	0.990727	0.725944	0	1	2	0	0	0	0	0	0	0	0	1	0	0	25	0.1724	0.193364	4.095	10.5183	2	1	1	1	1	1	0.9998	1	1	1	1	0.9975	1	0.991	0	1	1	0.985	0	0.541344	0.999999	0.999306
16	GVLETLKSAAKSLMGHVATKVIKKI	GVLDILKGAAKDLAGHVATKVINKI	5	0.98985	0.65023	0	2	6	0	0	0	0	0	0	0	1	1	0	0	25	0.1504	0.212741	5.095	10.8579	6	1	1	1	0.999933	1	1	1	1	0.997	1	0.961	1	0.971	1	1	0	0.937	0	0.573636	0.999999	0.990368
13	GVLENLKGAAKALAGHVATKVIKKI	GVLDILKGAAKDLAGHVATKVINKI	5	0.990066	0.604539	0	2	4	0	0	0	0	0	0	0	1	1	0	0	25	0.1788	0.185357	5.095	10.8579	4	1	1	1	0.999863	1	1	1	1	1	1	1	1	0.991	1	1	1	0.947	0	0.509695	0.999999	0.998256
17	GVLDILKGAAKDLAGHVATKVIKKI	GVLDILKGAAKDLAGHVATKVINKI	1	0.989819	0.588119	0	1	1	0	0	0	0	0	0	0	0	1	0	0	25	0.1988	0.169513	4.095	10.5183	1	1	1	1	1	1	1	1	1	1	1	0.9985	1	0.995	0	1	0	1	0	0.493929	0.999998	0.999951
20	GGLDILKGAAKDLAGHVATKVIKKI	GVLDILKGAAKDLAGHVATKVINKI	5	0.989776	0.50665	0	2	2	0	0	0	0	0	0	0	1	1	0	0	25	0.174	0.170129	4.095	10.5183	2	1	1	1	0.999999	1	0.9999	1	1	1	1	0.9995	1	0.993	0	1	1	0.947	0	0.489821	0.999996	0.999588
24	GVLEILKGAAKDLAGHLATKVLKKI	GVLDILKGAAKDLAGHVATKVINKI	5	0.989699	0.446189	0	2	4	0	0	0	0	0	0	0	1	1	0	0	25	0.1932	0.171758	4.096	10.5183	4	1	1	1	0.999999	1	0.9999	1	1	1	1	0.995	1	0.99	0	1	1	0.927	0	0.495007	0.995533	0.998939
28	GVLDILKGAAKDLAGHVMTKVIKKL	GVLDILKGAAKDLAGHVATKVINKI	2	0.988213	0.340683	0	1	3	0	0	0	0	0	0	0	0	1	0	0	25	0.1876	0.162727	4.095	10.5183	3	1	0.992667	1	1	1	0.9999	1	1	0.998	1	0.963	1	0.991	0	1	1	1	0	0.484676	0.999998	0.99981
21	GVIDILKGAAKDLAGHVATKVIKKF	GVLDILKGAAKDLAGHVATKVINKI	5	0.989771	0.138467	0	1	3	0	0	0	0	0	0	0	0	1	0	0	25	0.2028	0.176415	4.095	10.5183	3	1	1	1	1	1	1	1	1	1	1	0.9965	1	0.994	0	1	1	1	0	0.495527	0.999996	0.997323

## Sheet: ILRWPWWPWRRK
	Supplementary Data 4D: Candidate analogues of Omiganan obtained through analogue generation selected for MD simulation.
ID	sequence	prototype	temperature	weighted_score	max S from MD	species_score	tox_score	lev_distance_from_prototype	dbaasp_Klebsiella_pneumonia	dbaasp_Pseudomonas_aeruginosa_ATCC_27853	dbaasp_Bacillus_Subtilis	dbaasp_Staphylococcus_aureus_ATCC_25923	dbaasp_Candida_albicans	dbaasp_Saccharomyces_cerevisiae	dbaasp_Human_erythrocytes	toxicity_hemopred	toxicity_hlppred_fuse	toxicity_hemopi	toxicity_happnn	length	hydrophobicity	hydrophobic_moment	charge	isoelectric_point	ld	ampgram_pred	ampgram_score	amplify_pred	amplify_score	ampscannerv2_pred	ampscannerv2_score	campr3_ann_pred	campr3_da_pred	campr3_da_score	campr3_rf_pred	campr3_rf_score	campr3_svm_pred	campr3_svm_score	dbaasp_species_pred	dbaasp_general_pred	dbaasp_genome_pred	dbaasp_genome_score	stm_pred	stm_score	amp	mic
12	GLRWIWKIWRRL	ILRWPWWPWRRK	5	1.0153	0.980385	6	4	5	1	1	1	1	1	1	0	1	1	1	1	12	-0.0908333	0.943028	4.996	12.4131	5	1	1	1	0.999943	1	1	1	1	0.995	1	0.9935	1	1	1	1	1	0.832	1	1.78048	0.999997	0.999374
16	ILRWPWRIWRR	ILRWPWWPWRRK	5	1.01473	0.97976	4	2	3	0	1	0	1	1	1	0	1	1	0	0	11	-0.322727	0.967775	4.996	12.5776	3	1	1	1	0.9999	1	0.9999	1	1	0.999	1	0.967	1	1	1	1	1	0.999	1	1.80738	0.999997	0.99993
10	ILRWIWKIWRRW	ILRWPWWPWRRK	5	1.01556	0.967021	4	3	4	0	1	0	1	1	1	0	1	1	0	1	12	-0.0383333	0.980627	4.996	12.4131	4	1	1	1	0.99993	1	1	1	1	0.999	1	0.991	1	1	1	1	1	1	1	1.7993	0.999989	0.999829
13	LLRWIWRPWRR	ILRWPWWPWRRK	5	1.01528	0.9559	3	2	4	0	1	0	0	1	1	0	1	1	0	0	11	-0.35	1.01114	4.996	12.5776	4	1	1	1	0.999654	1	0.9999	1	1	0.999	1	0.923	1	1	1	1	1	0.926	1	1.93413	0.999997	0.999216
19	ILRKPWRIWRR	ILRWPWWPWRRK	5	1.01404	0.931832	3	2	4	0	1	0	0	1	1	0	1	1	0	0	11	-0.532727	1.02383	5.996	12.5845	4	1	0.986611	1	0.999599	1	0.9983	1	1	0.997	1	0.924	1	1	1	1	1	0.957	1	1.87267	0.999996	0.999873
6	FLRRFWRIWRR	ILRWPWWPWRRK	5	1.01716	0.902858	6	1	6	1	1	1	1	1	1	0	0	1	0	0	11	-0.543636	1.14445	5.996	12.7021	6	1	0.966218	1	0.999833	1	0.9998	1	1	0.993	1	0.8805	1	1	1	1	1	0.981	1	2.10461	0.999999	0.999655
4	ILRWIWKIWRR	ILRWPWWPWRRK	5	1.01834	0.822699	4	4	4	0	1	0	1	1	1	1	1	1	0	1	11	-0.115455	0.999425	4.996	12.4131	4	1	0.985714	1	0.999973	1	0.9999	1	1	0.998	1	0.9955	1	1	1	1	1	1	1	1.92746	0.999995	0.99986
0	ILRWPWWPWRRK			0.992741	0.821645	2			1	0	1	0	0	0						12	-0.251667	0.458374	4.996	12.4131		1	1	1	0.995064	1	0.9999	1	1	0.998	1	1	1	1	1	1	1	0.999	1	0.869039	0.999997	0.999855
7	IIRWFWRIWRRW	ILRWPWWPWRRK	5	1.01703	0.821458	4	3	5	0	1	0	1	1	1	0	1	1	0	1	12	-0.113333	1.05306	4.996	12.5776	5	1	1	1	0.999852	1	1	1	1	0.999	1	0.9795	1	1	1	1	1	0.998	1	1.89928	0.999991	0.998569
11	ILRWFKKIWRRW	ILRWPWWPWRRK	5	1.01547	0.805755	5	3	5	0	1	1	1	1	1	0	1	1	1	0	12	-0.2475	1.02605	5.995	12.4243	5	1	1	1	0.999318	1	1	1	1	0.996	1	0.9955	1	1	1	1	1	0.824	1	1.8143	0.999992	0.998888
32	ILRWPWWKWRRW	ILRWPWWPWRRK	2	1.00055	0.80076	4	4	2	0	1	0	1	1	1	1	1	1	1	0	12	-0.194167	0.576814	4.996	12.4131	2	1	1	1	0.999875	1	1	1	1	0.999	1	0.9965	1	1	1	1	1	1	1	1.04041	0.99999	0.999952
17	ILRWIWRIWRRQ	ILRWPWWPWRRK	5	1.01439	0.789882	3	2	4	0		0	1	1	1	0	0	1	0	1	12	-0.26	0.927372	4.996	12.5776	4	1	0.999667	1	0.999955	1	0.9999	1	1	0.995	1	0.992	1	1	1	1	1	0.994	1	1.7377	0.999995	0.99989
27	ILRWFWWFWRRK	ILRWPWWPWRRK	2	1.00222	0.779116	4	5	2	0	1	0	1	1	1	1	1	1	1	1	12	-0.0716667	0.593734	4.996	12.4131	2	1	0.999378	1	0.999925	1	1	1	1	0.999	1	0.975	1	1	1	1	1	0.966	1	1.16454	0.999998	0.999756
2	ILRWFWRIWRR	ILRWPWWPWRRK	5	1.01939	0.7667	4	3	4	0	1	0	1	1	1	0	1	1	0	1	11	-0.224545	1.06595	4.996	12.5776	4	1	0.996133	1	0.999964	1	0.9999	1	1	0.998	1	0.973	1	1	1	1	1	1	1	2.02537	0.999998	0.999059
21	ILRWPWRPWRRW	ILRWPWWPWRRK	2	1.00717	0.758247	4	2	2	0	1	0	1	1	1	0	1	1	0	0	12	-0.335	0.899375	4.996	12.5776	2	1	1	1	0.996771	1	0.9999	1	1	0.999	1	0.9865	1	1	1	1	1	0.999	1	1.53735	0.999992	0.999636
23	ILRWPWKIWRRK	ILRWPWWPWRRK	2	1.00504	0.756362	3	3	2	0	0	0	1	1	1	0	1	1	1	0	12	-0.3375	0.691373	5.995	12.4243	2	1	1	1	0.999744	1	0.9999	1	1	0.998	1	0.9995	1	1	1	1	1	1	1	1.26514	0.999996	0.999912
24	ILRWFWWIWRRK	ILRWPWWPWRRK	2	1.00393	0.745973	4	5	2	0	1	0	1	1	1	1	1	1	1	1	12	-0.055	0.603269	4.996	12.4131	2	1	0.999378	1	0.999976	1	1	1	1	0.999	1	0.996	1	1	1	1	1	1	1	1.2056	0.999997	0.999752
15	ILRWFWRFWRRW	ILRWPWWPWRRK	5	1.01481	0.741	4	3	4	0	1	0	1	1	1	0	1	1	0	1	12	-0.155	1.03231	4.996	12.5776	4	1	0.995711	1	0.99949	1	1	1	1	0.999	1	0.9605	1	1	1	1	1	1	1	1.84334	0.999996	0.999198
40	ILRWPWRPWRRK	ILRWPWWPWRRK	2	0.999199	0.736188	3	2	1	0	0	0	1	1	1	0	1	1	0	0	12	-0.5275	0.727721	5.996	12.5845	1	1	1	1	0.99401	1	0.9998	1	1	0.996	1	0.973	1	1	1	1	1	0.998	1	1.29548	0.999998	0.999421
14	IIRKIWKPWRR	ILRWPWWPWRRK	5	1.01493	0.730287	3	1	5	0	1	0	0	1	1	0	0	1	0	0	11	-0.414545	1.03296	5.995	12.4243	5	1	0.986611	1	0.997611	1	0.9998	1	1	0.997	1	0.9775	1	1	1	1	1	1	1	1.90397	0.999988	0.967709
1	IIRWIKKIWRR	ILRWPWWPWRRK	5	1.02014	0.690828	4	1	6	0	1	0	1	1	1	0	0	1	0	0	11	-0.298182	1.07195	5.995	12.4243	6	1	1	1	0.999857	1	0.9999	1	1	0.995	1	0.9915	1	1	1	1	1	0.999	1	2.03075	0.999997	0.999935
5	LLRWIWKIWRR	ILRWPWWPWRRK	5	1.0176	0.669933	4	5	5	0	1	0	1	1	1	1	1	1	1	1	11	-0.142727	0.978016	4.996	12.4131	5	1	0.985714	1	0.999952	1	1	1	1	0.998	1	0.992	1	1	1	1	1	0.836	1	1.89839	0.999997	0.999829
41	ILRWFWWQWRRK	ILRWPWWPWRRK	2	0.998846	0.667261	4	3	2	0	1	0	1	1	1	0	0	1	1	1	12	-0.2425	0.517264	4.996	12.4131	2	1	0.851825	1	0.999145	1	1	1	1	0.995	1	0.9835	1	1	1	1	1	0.906	1	1.01549	0.999997	0.999678
36	ILRWFWWPWRRKL	ILRWPWWPWRRK	2	1.00002	0.661457	4	4	2	0	1	0	1	1	1	0	1	1	1	1	13	-0.0646154	0.532234	4.996	12.4131	2	1	1	1	0.999237	1	1	1	1	0.999	1	0.9925	1	1	1	1	1	1	1	1.05188	0.999998	0.997706
3	FIRRIWRFWRR	ILRWPWWPWRRK	5	1.01938	0.65349	4	2	7	0	1	0	1	1	1	0	1	1	0	0	11	-0.516364	1.17716	5.996	12.7021	7	1	0.993147	1	0.999803	1	0.9999	1	1	0.995	1	0.898	1	1	1	1	1	0.999	1	2.1823	1	0.999925
31	FLRWIWWPWRRK	ILRWPWWPWRRK	2	1.00077	0.64614	3	4	2	0	0	0	1	1	1	0	1	1	1	1	12	-0.161667	0.552822	4.996	12.4131	2	1	1	1	0.99972	1	1	1	1	0.999	1	0.979	1	1	1	1	1	0.984	1	1.0937	0.999999	0.999847
18	ILRRPWRIWRR	ILRWPWWPWRRK	5	1.0142	0.644843	3	2	4	0	1	0	0	1	1	0	1	1	0	0	11	-0.623636	1.06015	5.996	12.7021	4	1	0.996133	1	0.999589	1	0.9995	1	1	0.999	1	0.895	1	1	1	1	1	0.951	1	1.93909	0.999993	0.999891
35	ILRWFWWYWRRK	ILRWPWWPWRRK	2	1.00009	0.625676	4	5	2	0	1	0	1	1	1	1	1	1	1	1	12	-0.15	0.55346	4.995	11.8516	2	1	0.913152	1	0.999395	1	1	1	1	0.997	1	0.9785	1	1	1	1	1	0.867	1	1.07577	0.999997	0.999886
33	ILRWPWWIWRRK	ILRWPWWPWRRK	1	1.0001	0.600772	3	3	1	0	0	0	1	1	1	0	1	1	1	0	12	-0.145	0.513764	4.996	12.4131	1	1	1	1	0.999906	1	0.9999	1	1	0.999	1	0.999	1	1	1	1	1	1	1	1.01142	0.999997	0.999953
26	ILRWIWWPWRRK	ILRWPWWPWRRK	2	1.00236	0.589033	3	5	1	0	0	0	1	1	1	1	1	1	1	1	12	-0.145	0.564802	4.996	12.4131	1	1	1	1	0.999548	1	0.9999	1	1	0.999	1	0.999	1	1	1	1	1	0.862	1	1.14133	0.999996	0.99955
8	ILRWFWKIWRR	ILRWPWWPWRRK	5	1.01672	0.587992	4	4	4	0	1	0	1	1	1	0	1	1	1	1	11	-0.133636	0.981256	4.996	12.4131	4	1	0.9978	1	0.999936	1	1	1	1	0.997	1	0.9945	1	1	1	1	1	0.977	1	1.85001	0.999997	0.999551
29	ILRKPWWIWRRK	ILRWPWWPWRRK	2	1.00108	0.57691	4	3	2	0	1	0	1	1	1	0	1	1	1	0	12	-0.3375	0.55948	5.995	12.4243	2	1	1	1	0.999803	1	0.9995	1	1	0.999	1	0.9995	1	1	1	1	1	1	1	1.06434	0.999993	0.999912
39	LLRWPWWIWRRK	ILRWPWWPWRRK	2	0.99932	0.548771	3	3	2	0	0	0	1	1	1	0	1	1	1	0	12	-0.17	0.493105	4.996	12.4131	2	1	1	1	0.999723	1	0.9999	1	1	0.999	1	0.999	1	1	1	1	1	0.758	1	0.981024	0.999998	0.999944
43	LLRWQWWPWRRK	ILRWPWWPWRRK	1	0.986242	0.532371	3	2	2	0	0	0	1	1	1	0	0	1	1	0	12	-0.3575	0.360623	4.996	12.4131	2	1	0.918483	1	0.993229	1	0.9997	1	1	0.995	1	0.9685	1	1	1	1	1	0.992	1	0.693325	0.999998	0.998401
28	ILRWQWRPWRR	ILRWPWWPWRRK	2	1.00219	0.50688	5	1	3	1	1	0	1	1	1	0	0	1	0	0	11	-0.527273	0.826679	4.996	12.5776	3	1	0.872902	1	0.998536	1	0.9987	1	1	0.995	1	0.846	1	1	1	1	1	0.938	1	1.48627	0.999993	0.998175
30	ILRWPWKKWRRK	ILRWPWWPWRRK	2	1.00082	0.462143	3	2	2	0	0	0	1	1	1	0	0	1	1	0	12	-0.579167	0.610302	6.995	12.4351	2	1	1	1	0.999411	1	0.9999	1	1	0.997	1	0.9885	1	1	1	1	1	0.997	1	1.09174	0.999993	0.999054
20	LIRWIWKPWRR	ILRWPWWPWRRK	5	1.01387	0.381234	3	3	5	0	1	0	0	1	1	0	1	1	1	0	11	-0.231818	0.938965	4.996	12.4131	5	1	0.996054	1	0.998704	1	0.9999	1	1	0.998	1	0.9885	1	1	1	1	1	0.861	1	1.77766	0.999995	0.988954
22	ILRWFWRPWRRK	ILRWPWWPWRRK	2	1.00604	0.31762	3	2	2	0	0	0	1	1	1	0	0	1	1	0	12	-0.4375	0.816464	5.996	12.5845	2	1	0.9998	1	0.997322	1	1	1	1	0.999	1	0.9625	1	1	1	1	1	0.913	1	1.50279	0.999997	0.992765
25	ILRKIWWPWRRK	ILRWPWWPWRRK	2	1.00367	0.255926	3	3	2	0	0	0	1	1	1	0	1	1	1	0	12	-0.3375	0.637695	5.995	12.4243	2	1	1	1	0.998695	1	0.9998	1	1	0.999	1	0.9995	1	1	1	1	1	1	1	1.24571	0.999996	0.99973
9	ILRWFWRFWRR	ILRWPWWPWRRK	5	1.01599	0.232915	4	3	4	0	1	0	1	1	1	0	1	1	0	1	11	-0.242727	1.05687	4.996	12.5776	4	1	0.9915	1	0.999897	1	1	1	1	0.997	1	0.911	1	1	1	1	1	1	1	1.98226	0.999998	0.998675
37	ILRWFWWPWRRK	ILRWPWWPWRRK	1	0.999528	0.225835	3	4	1	0	0	0	1	1	1	0	1	1	1	1	12	-0.161667	0.548166	4.996	12.4131	1	1	1	1	0.998917	1	1	1	1	0.999	1	0.9785	1	1	1	1	1	1	1	1.0703	0.999997	0.999334
42	ILRKPWWFWRRK	ILRWPWWPWRRK	2	0.998808	0.0738112	3	2	2	0	0	0	1	1	1	0	0	1	1	0	12	-0.354167	0.554995	5.995	12.4243	2	1	1	1	0.998186	1	0.9998	1	1	0.999	1	0.9955	1	1	1	1	1	0.997	1	1.03464	0.999994	0.999911
