# Supplementary material for: Discovering highly potent antimicrobial peptides with deep generative model HydrAMP
Source: Nat Commun. 2023 Mar 15;14:1453. doi: 10.1038/s41467-023-36994-z (PMC10017685; doi:10.1038/s41467-023-36994-z)
Supplement: Supplementary file 8 — Supplementary Data 5 [file 41467_2023_36994_MOESM8_ESM.xlsx]

## Sheet: GQ20
	Supplementary Data 5A: Experimentally validated analogues of GQ20 obtained through analogue generation combined with additional targeted preselection.
ID	new_ID	Name	sequence	prototype	HC50	S. aureus ATCC 33591		E. coli ATCC 25922		E. coli ATCC 43827		A. baumanii ATCC BAA 1605		P. aeruginosa ATCC 9027		temperature	weighted_score	max S from MD	species_score	tox_score	lev_distance_from_prototype	dbaasp_Klebsiella_pneumonia	dbaasp_Pseudomonas_aeruginosa_ATCC_27853	dbaasp_Bacillus_Subtilis	dbaasp_Staphylococcus_aureus_ATCC_25923	dbaasp_Candida_albicans	dbaasp_Saccharomyces_cerevisiae	dbaasp_Human_erythrocytes	toxicity_hemopred	toxicity_hlppred_fuse	toxicity_hemopi	toxicity_happnn	length	hydrophobicity	hydrophobic_moment	charge	isoelectric_point	ld	ampgram_pred	ampgram_score	amplify_pred	amplify_score	ampscannerv2_pred	ampscannerv2_score	campr3_ann_pred	campr3_da_pred	campr3_da_score	campr3_rf_pred	campr3_rf_score
						MIC	MBC	MIC	MBC	MIC	MBC	MIC	MBC	MIC	MBC
		GQ20	GQLNKFIKKAQRKFHEKFAK	-	>512	>512	>512	>512	>512	>512	>512	256	512	512	>512	-
3	TI1	Olabogan	GRLIKFIKKAWRKFIEKFAK	GQLNKFIKKAQRKFHEKFAK	65	32	32	64	64	32	32	32	32	64	128	5	1.005402497898975	0.915773	6	3	4	1	1	1	1	1	1	0	1	1	0	1	20	-0.16550000000000006	0.7701941883283927	7.996	11.67431640625	4.0	1	0.980176984126984	1	0.9995713829994202	1	1.0	1	1	0.973	1	0.908
2	TII1	Ratigan	GRILKFIKKAWRKIHLKFDK	GQLNKFIKKAQRKFHEKFAK	>512	64	64	32	32	4	4	8	8	32	64	5	1.0054026643934662	0.853094	3	3	7	0	1	1	1	0	0	0	1	1	0	1	20	-0.2295	0.6889889727848489	8.094	11.67431640625	7.0	1	0.996666666666667	1	0.9997748136520386	1	1.0	1	1	0.997	1	0.9845
35	TII2	Rudyxin	GRLLKFIKKAQRKFVEKFAK	GQLNKFIKKAQRKFHEKFAK	>512	512	>512	128	128	4	8	8	16	32	64	2	1.0008447003162322	0.847058	3	2	3	1	1	0	1	0	0	0	1	1	0	0	20	-0.2785	0.680995285254674	7.996	11.67431640625	3.0	1	0.9296206349206352	1	0.9984319806098938	1	1.0	1	1	0.98	1	0.893
58	TIII1	Armaganan	GQLNKFIKKAWRKFFEKFAK	GQLNKFIKKAQRKFHEKFAK	>512	64	128	8	8	8	8	4	4	32	128	1	0.9814915888202168	0.853094	3	1	2	1	1	1	0	0	0	0	0	1	0	0	20	-0.20200000000000004	0.6267821101927485	6.996	11.30615234375	2.0	1	0.9996	1	0.9826868176460266	1	1.0	1	1	0.956	1	0.8440000000000001
4	TIII2	Sophieganan	GWLNKIIKKAWRKFHEIFSK	GQLNKFIKKAQRKFHEKFAK	167	4	4	4	8	8	8	2	2	32	32	5	1.0053137659146305	0.847058	3	2	5	0	1	1	1	0	0	0	1	1	0	0	20	-0.08400000000000002	0.6552105700966935	6.095	11.21875	5.0	1	0.9921	1	0.9999988675117492	1	1.0	1	1	0.978	1	0.963
37	TIII6	Piomiren	GRLNKFIKKAWRKFVLKFAK	GQLNKFIKKAQRKFHEKFAK	>512	32	64	8	16	8	8	4	4	16	32	2	1.0007576435137575	0.805627	4	3	4	1	1	1	1	0	0	0	1	1	0	1	20	-0.19749999999999995	0.6021329455533102	8.995	12.2392578125	4.0	1	1.0	1	0.999955415725708	1	1.0	1	1	0.993	1	0.9835
				Active peptides		3	2	4	4	6	6	6	6	5	2
				Improved		5	6	6	6	6	6	6	6	6	6
[truncated: 10 more columns]

## Sheet: Syphaxin
	Supplementary Data 5B: Experimentally validated analogues of Syphaxin obtained through analogue generation combined with additional targeted preselection.
ID	new_ID	Name	sequence	prototype	HC50	S. aureus ATCC 33591		E. coli ATCC 25922		E. coli ATCC 43827		A. baumanii ATCC BAA 1605		P. aeruginosa ATCC 9027		Active	Improve	temperature	weighted_score	max S from MD	species_score	tox_score	lev_distance_from_prototype	dbaasp_Klebsiella_pneumonia	dbaasp_Pseudomonas_aeruginosa_ATCC_27853	dbaasp_Bacillus_Subtilis	dbaasp_Staphylococcus_aureus_ATCC_25923	dbaasp_Candida_albicans	dbaasp_Saccharomyces_cerevisiae	dbaasp_Human_erythrocytes	toxicity_hemopred	toxicity_hlppred_fuse	toxicity_hemopi	toxicity_happnn	length	hydrophobicity	hydrophobic_moment	charge	isoelectric_point	ld	ampgram_pred	ampgram_score	amplify_pred	amplify_score	ampscannerv2_pred	ampscannerv2_score	campr3_ann_pred	campr3_da_pred	campr3_da_score
						MIC	MBC	MIC	MBC	MIC	MBC	MIC	MBC	MIC	MBC
		Syphaxin	GVLDILKGAAKDLAGHVATKVINKI	-	>512	>512	>512	512	512	>512	>512	128	256	>512	>512
15	TI4	Syphaxin-TI4	GVLELLKGAAKDLAGHVATKVLKKI	GVLDILKGAAKDLAGHVATKVINKI	>512	>512	>512	256	256	512	512	64	128	>512	>512			5	0.989955	0.97455	0	2	4	0	0	0	0	0	0	0	1	1	0	0	25	0.1812	0.181776	4.096	10.5183	4	1	1	1	1	1	0.9999	1	1	1
1	TI5	Killixin	GVLDNLKSAAKDLAGHLATKVIKKI	GVLDILKGAAKDLAGHVATKVINKI	76	8	8	32	32	32	32	16	16	64	128			5	0.993975	0.962308	0	2	4	0	0	0	0	0	0	0	1	1	0	0	25	0.0852	0.268616	4.095	10.5183	4	1	1	1	0.99995	1	0.9995	1	1	1
22	TII6	Syphaxin-TII6	GVLEILKGAAKDLAGHVATKVIKKI	GVLDILKGAAKDLAGHVATKVINKI	>512	>512	>512	256	512	512	512	64	64	>512	>512			5	0.989734	0.962849	0	2	2	0	0	0	0	0	0	0	1	1	0	0	25	0.2052	0.167141	4.096	10.5183	2	1	1	1	0.999999	1	0.9999	1	1	1
7	TII7	Syphaxin-TII7	GVLEILKSAAKDLAGHVATKVIKKI	GVLDILKGAAKDLAGHVATKVINKI	>512	>512	>512	256	512	512	512	64	64	512	>512			5	0.990652	0.962753	0	2	3	0	0	0	0	0	0	0	1	1	0	0	25	0.1788	0.19061	4.096	10.5183	3	1	1	1	0.999999	1	0.9985	1	1	1
2	TII8	Syphaxin-TII8	GVIDHLKGGAKDLAGHVATKVIKKI	GVLDILKGAAKDLAGHVATKVINKI	>512	>512	>512	>512	>512	>512	>512	>512	>512	>512	>512			5	0.993012	0.96057	0	2	4	0	0	0	0	0	0	0	1	1	0	0	25	0.1332	0.247909	4.193	10.5183	4	1	0.999078	1	0.999992	1	0.9999	1	1	1
11	TIII5	Syphaxin-TIII5	GVIDFLKGAAKDLAGHVATKVIKKL	GVLDILKGAAKDLAGHVATKVINKI	>512	>512	>512	256	512	512	512	64	64	512	>512			5	0.990245	0.957709	0	1	4	0	0	0	0	0	0	0	0	1	0	0	25	0.1908	0.180701	4.095	10.5183	4	1	1	1	1	1	1	1	1	1
				Active peptides		1	1	1	1	1	1	1	1	0	0
				Improved		1	1	5	1	1	1	5	5	1	1
[truncated: 12 more columns]

## Sheet: OP-145
	Supplementary Data 5C: Experimentally validated analogues of OP-145 obtained through analogue generation combined with additional targeted preselection.
ID	new_ID	Name	sequence	prototype	HC50	S. aureus ATCC 33591		E. coli ATCC 25922		E. coli ATCC 43827		A. baumanii ATCC BAA 1605		P. aeruginosa ATCC 9027		temperature	weighted_score	max S from MD	species_score	tox_score	lev_distance_from_prototype	dbaasp_Klebsiella_pneumonia	dbaasp_Pseudomonas_aeruginosa_ATCC_27853	dbaasp_Bacillus_Subtilis	dbaasp_Staphylococcus_aureus_ATCC_25923	dbaasp_Candida_albicans	dbaasp_Saccharomyces_cerevisiae	dbaasp_Human_erythrocytes	toxicity_hemopred	toxicity_hlppred_fuse	toxicity_hemopi	toxicity_happnn	length	hydrophobicity	hydrophobic_moment	charge	isoelectric_point	ld	ampgram_pred	ampgram_score	amplify_pred	amplify_score	ampscannerv2_pred	ampscannerv2_score	campr3_ann_pred	campr3_da_pred	campr3_da_score	campr3_rf_pred	campr3_rf_score
						MIC	MBC	MIC	MBC	MIC	MBC	MIC	MBC	MIC	MBC
		OP-145	IGKEFKRIVERIKRFLRELVRPLR		>512	128	128	128	128	128	256	32	32	256	>512
23	TI2	Varsavian	IGKLFKRIHERIKRFLRVFLRRLR	IGKEFKRIVERIKRFLRELVRPLR	512	32	32	64	64	64	128	32	32	128	256	2	1.01389	0.979699	6	4	6	1	1	1	1	1	1	0	1	1	1	1	24	-0.39	0.892847	10.095	12.5112	6	1	0.819678	1	0.999761	1	1	1	1	1	1	0.9865
31	TI3	OP-145-TI3	IGKLFKRIHLRIKRFLRELVRQLR	IGKEFKRIVERIKRFLRELVRPLR	512	>512	>512	256	256	256	512	64	64	>512	>512	2	1.01177	0.96225	6	3	4	1	1	1	1	1	1	0	1	1	0	1	24	-0.325417	0.865636	9.095	12.4185	4	1	0.654621	1	0.998845	1	0.9996	1	1	1	1	0.987
13	TII3	Papan	IGKLFKRIVERIRRFVRSFLRTLR	IGKEFKRIVERIKRFLRELVRPLR	310	32	32	64	128	32	64	32	32	128	128	5	1.01675	0.990392	6	3	7	1	1	1	1	1	1	0	1	1	0	1	24	-0.320417	0.979163	8.997	12.5068	7	1	0.692935	1	0.998771	1	1	1	1	1	1	0.986
17	TII4	OP-145-TII4	IGKLFKRIVERIKRFLRVLLRILR	IGKEFKRIVERIKRFLRELVRPLR	166	128	256	256	256	256	256	256	256	256	256	5	1.01662	0.987946	6	5	4	1	1	1	1	1	1	1	1	1	1	1	24	-0.169167	0.961163	8.997	12.4185	4	1	0.72776	1	0.999206	1	1	1	1	1	1	0.979
9	TII5	OP-145-TII5	IGKLFKRIHERIKRFLRSFLRILR	IGKEFKRIVERIKRFLRELVRPLR	>512	64	64	64	64	64	64	64	64	128	128	5	1.0169	0.980523	6	4	6	1	1	1	1	1	1	0	1	1	1	1	24	-0.280833	0.962208	9.095	12.4185	6	1	0.808731	1	0.999698	1	1	1	1	1	1	0.9895
50	TIII4	OP-145-TIII4	IGKEFKRIHERIKRFLRELLRHLR	IGKEFKRIVERIKRFLRELVRPLR	>512	128	256	64	128	64	64	64	64	128	256	1	0.994788	0.950152	4	1	3	1	1	1	1	0	0	0	0	1	0	0	24	-0.46	0.926767	7.197	11.8582	3	1	0.643267	1	0.987192	1	0.9985	1	1	0.998	1	0.759
				Active peptides		2	2	0	0	1	0	2	2	0	0
				Improved		3	3	4	2	4	4	0	0	4	5
[truncated: 10 more columns]

## Sheet: Omiganan
	Supplementary Data 5D: Experimentally validated analogues of Omiganan obtained through analogue generation combined with additional targeted preselection.
ID	new_ID	Name	sequence	prototype	HC50	S. aureus ATCC 33591		E. coli ATCC 25922		E. coli ATCC 43827		A. baumanii ATCC BAA 1605		P. aeruginosa ATCC 9027		temperature	weighted_score	max S from MD	species_score	tox_score	lev_distance_from_prototype	dbaasp_Klebsiella_pneumonia	dbaasp_Pseudomonas_aeruginosa_ATCC_27853	dbaasp_Bacillus_Subtilis	dbaasp_Staphylococcus_aureus_ATCC_25923	dbaasp_Candida_albicans	dbaasp_Saccharomyces_cerevisiae	dbaasp_Human_erythrocytes	toxicity_hemopred	toxicity_hlppred_fuse	toxicity_hemopi	toxicity_happnn	length	hydrophobicity	hydrophobic_moment	charge	isoelectric_point	ld	ampgram_pred	ampgram_score	amplify_pred	amplify_score	ampscannerv2_pred	ampscannerv2_score	campr3_ann_pred	campr3_da_pred	campr3_da_score	campr3_rf_pred	campr3_rf_score
						MIC	MBC	MIC	MBC	MIC	MBC	MIC	MBC	MIC	MBC
		Omiganan	ILRWPWWPWRRK		>512	64	64	32	64	32	32	128	128	128	256
10	TI6	Alacemycin	ILRWIWKIWRRW	ILRWPWWPWRRK	>512	8	16	32	32	16	16	8	16	32	64	5	1.01556	0.967021	4	3	4	0	1	0	1	1	1	0	1	1	0	1	12	-0.0383333	0.980627	4.996	12.4131	4	1	1	1	0.99993	1	1	1	1	0.999	1	0.991
12	TII9	Suselkan	GLRWIWKIWRRL	ILRWPWWPWRRK	95	4	4	8	16	4	8	4	4	16	32	5	1.0153	0.980385	6	4	5	1	1	1	1	1	1	0	1	1	1	1	12	-0.0908333	0.943028	4.996	12.4131	5	1	1	1	0.999943	1	1	1	1	0.995	1	0.9935
16	TII10	Omiganan-TII10	ILRWPWRIWRR	ILRWPWWPWRRK	>512	64	128	64	128	64	64	256	256	128	256	5	1.01473	0.97976	4	2	3	0	1	0	1	1	1	0	1	1	0	0	11	-0.322727	0.967775	4.996	12.5776	3	1	1	1	0.9999	1	0.9999	1	1	0.999	1	0.967
13	TII11	Centaxin	LLRWIWRPWRR	ILRWPWWPWRRK	>512	32	64	32	64	32	64	256	256	64	128	5	1.01528	0.9559	3	2	4	0	1	0	0	1	1	0	1	1	0	0	11	-0.35	1.01114	4.996	12.5776	4	1	1	1	0.999654	1	0.9999	1	1	0.999	1	0.923
19	TII12	Omiganan-TII12	ILRKPWRIWRR	ILRWPWWPWRRK	>512	512	>512	64	512	64	128	>512	>512	512	>512	5	1.01404	0.931832	3	2	4	0	1	0	0	1	1	0	1	1	0	0	11	-0.532727	1.02383	5.996	12.5845	4	1	0.986611	1	0.999599	1	0.9983	1	1	0.997	1	0.924
6	TIII3	Gedanan	FLRRFWRIWRR	ILRWPWWPWRRK	512	8	16	32	32	32	32	32	64	16	32	5	1.01716	0.902858	6	1	6	1	1	1	1	1	1	0	0	1	0	0	11	-0.543636	1.14445	5.996	12.7021	6	1	0.966218	1	0.999833	1	0.9998	1	1	0.993	1	0.8805
				Active peptides		4	3	4	3	4	3	3	2	3	2
				Improved		4	3	1	3	2	2	3	3	4	4
[truncated: 10 more columns]

## Sheet: Pexiganan
	Supplementary Data 5E: Experimentally validated analogues of Pexiganan obtained through analogue generation without additional preselection and tested against additional strains.
ID	new_ID	name	sequence	prototype	HC50	S. aureus ATCC 33591		E. coli ATCC 25922		E. coli ATCC 43827		A. baumanii ATCC BAA 1605		P. aeruginosa ATCC 9027		temperature	weighted_score	max S from MD	species_score	tox_score	lev_distance_from_prototype	dbaasp_Klebsiella_pneumonia	dbaasp_Pseudomonas_aeruginosa_ATCC_27853	dbaasp_Bacillus_Subtilis	dbaasp_Staphylococcus_aureus_ATCC_25923	dbaasp_Candida_albicans	dbaasp_Saccharomyces_cerevisiae	dbaasp_Human_erythrocytes	toxicity_hemopred	toxicity_hlppred_fuse	toxicity_hemopi	toxicity_happnn	length	hydrophobicity	hydrophobic_moment	charge	isoelectric_point	ld	ampgram_pred	ampgram_score	amplify_pred	amplify_score	ampscannerv2_pred	ampscannerv2_score	campr3_ann_pred	campr3_da_pred	campr3_da_score	campr3_rf_pred	campr3_rf_score
						MIC	MBC	MIC	MBC	MIC	MBC	MIC	MBC	MIC	MBC
		Pexiganan	GIGKFLKKAKKFGKAFVKILKK		>512	32	32	16	32	4	8	2	2	8	32
		Hydraganan-1	GVGKKLWFALKKPLGLVKFFKLL	GIGKFLKKAKKFGKAFVKILKK	>512	8	8	8	8	16	16	4	4	32	64
		Hydraganan-2	GIGKFLKFALKKGLGLVLKFKL	GIGKFLKKAKKFGKAFVKILKK	>512	32	32	128	128	128	128	32	32	128	256
				Active peptides		2	2	1	1	1	1	2	2	1	0
				Improved		1	1	1	1	1	1	1	1	1	1
[truncated: 10 more columns]

## Sheet: Without additional preselection
	Supplementary Data 5F: Experimentally validated analogues of Pexiganan and Temporin-A obtained through analogue generation without additional preselection.
ID	new_ID	name	sequence	prototype	E. coli ATCC 43827	E. coli ATCC 25922
					MIC	MIC
		Pexiganan	GIGKFLKKAKKFGKAFVKILKK		4	4
		Hydraganan-1	GVGKKLWFALKKPLGLVKFFKLL	GIGKFLKKAKKFGKAFVKILKK	2	2	Selected for additional validation
		Hydraganan-2	GIGKFLKFALKKGLGLVLKFKL	GIGKFLKKAKKFGKAFVKILKK	16	16	Selected for additional validation
		Pex-P1-3	GVAKKLWIAAKKPAGAGSKFKLL	GIGKFLKKAKKFGKAFVKILKK	512	>512
		Pex-P1-4	GELKKLWQAGKLSEEDGGAFKAG	GIGKFLKKAKKFGKAFVKILKK	>512	>512
		Temporin-A	FLPLIGRVLSGIL		256	256
		Temp-P1-1	FLPLIGRVFSGIL	FLPLIGRVLSGIL	512	512
		Temp-P1-2	FLPLIGRVFSGIK	FLPLIGRVLSGIL	>512	>512
		Temp-P1-3	FLPLIGRVLSGIA	FLPLIGRVLSGIL	512	512
		Temp-P1-4	FLPLIGRVKSGIK	FLPLIGRVLSGIL	>512	>512
		Temp-P1-5	FLPIKNRYASAAE	FLPLIGRVLSGIL	>512	>512
