# Supplementary material for: Discovering highly potent antimicrobial peptides with deep generative model HydrAMP
Source: Nat Commun. 2023 Mar 15;14:1453. doi: 10.1038/s41467-023-36994-z (PMC10017685; doi:10.1038/s41467-023-36994-z)
Supplement: Supplementary file 9 — Supplementary Data 6 [file 41467_2023_36994_MOESM9_ESM.xlsx]

## Sheet: Arkusz1
Supplementary Data 6: Comparison of success rates of HydrAMP and other models (from Das et al. and Porto et al.) with success rate ratios compared to HydrAMP success rate.
		Success rate for a MIC threshold					Ratio comparison with HydrAMP
	Model	8 µg/ml	16 µg/ml	32 µg/ml	64 µg/ml	128 µg/ml	8 µg/ml	16 µg/ml	32 µg/ml	64 µg/ml	128 µg/ml
1	HydrAMP (this work)	0.375	0.375	0.5417	0.9167	0.9583	1	1	1	1	1
2	CLaSS (Das et al.)	0.0476	0.0952	0.0952	0.0952	0.1429	7.88	3.94	5.69	9.63	6.71
3	Joker (Porto et al.)	0.0833	0.3333	0.5833	0.75	0.9167	4.5	1.13	0.93	1.22	1.05
