# Supplementary material for: Discovering highly potent antimicrobial peptides with deep generative model HydrAMP
Source: Nat Commun. 2023 Mar 15;14:1453. doi: 10.1038/s41467-023-36994-z (PMC10017685; doi:10.1038/s41467-023-36994-z)
Supplement: Supplementary file 10 — Supplementary Data 7 [file 41467_2023_36994_MOESM10_ESM.xlsx]

## Sheet: Arkusz1
Supplementary Data 7: Values of HC50, MIC and MBC in µM/ml for peptides generated by HydrAMP estimated as in https://pubmed.ncbi.nlm.nih.gov/29307075/.
		HC50 (µM/ml)	S. aureus (ATCC 33591)		E. coli (ATCC 25922)		E. coli (ATCC 43827)		A. baumanii (ATCC BAA 1605)		P. areuginosa (ATCC 9027)
			MIC (µM/ml)	MBC (µM/ml)	MIC (µM/ml)	MBC (µM/ml)	MIC (µM/ml)	MBC (µM/ml)	MIC (µM/ml)	MBC (µM/ml)	MIC (µM/ml)	MBC (µM/ml)	min MIC (µM/ml)
Olabogan	GRLIKFIKKAWRKFIEKFAK	18.3961	9.05653	9.05653	18.1131	18.1131	9.05653	9.05653	9.05653	9.05653	18.1131	36.2261	9.05653
Ratigan	GRILKFIKKAWRKIHLKFDK	>140	17.4606	17.4606	8.73028	8.73028	1.09128	1.09128	2.18257	2.18257	8.73028	17.4606	1.09128
Rudyxin	GRLLKFIKKAQRKFVEKFAK	>150	147.923	>148	36.9808	36.9808	1.15565	2.3113	2.3113	4.6226	9.2452	18.4904	1.15565
Armaganan	GQLNKFIKKAWRKFFEKFAK	>149	18.6793	37.3587	2.33492	2.33492	2.33492	2.33492	1.16746	1.16746	9.33967	37.3587	1.16746
Sophieganan	GWLNKIIKKAWRKFHEIFSK	48.5287	1.16236	1.16236	1.16236	2.32473	2.32473	2.32473	0.581182	0.581182	9.29892	9.29892	0.581182
Piomiren	GRLNKFIKKAWRKFVLKFAK	>146	9.13157	18.2631	2.28289	4.56579	2.28289	2.28289	1.14145	1.14145	4.56579	9.13157	1.14145
Syphaxin-TI4	GVLELLKGAAKDLAGHVATKVLKKI	151.913	>152	>152	75.9567	75.9567	151.913	151.913	18.9892	37.9784	>152	>152	18.9892
Killixin	GVLDNLKSAAKDLAGHLATKVIKKI	22.3443	2.35203	2.35203	9.40814	9.40814	9.40814	9.40814	4.70407	4.70407	18.8163	37.6325	2.35203
Syphaxin-TII6	GVLEILKGAAKDLAGHVATKVIKKI	151.913	152	152	75.9567	151.913	151.913	151.913	18.9892	18.9892	152	152	18.9892
Syphaxin-TII7	GVLEILKSAAKDLAGHVATKVIKKI	150.572	151	151	75.2861	150.572	150.572	150.572	18.8215	18.8215	150.572	151	18.8215
Syphaxin-TII8	GVIDHLKGGAKDLAGHVATKVIKKI	147.114	147.114	147.114	147.114	147.114	147.114	147.114	147.114	147.114	147.114	147.114	147.114
Syphaxin-TIII5	GVIDFLKGAAKDLAGHVATKVIKKL	151.018	151	151	75.5089	151.018	151.018	151.018	18.8772	18.8772	151.018	151	18.8772
Varsavian	IGKLFKRIHERIKRFLRVFLRRLR	113.294	7.08086	7.08086	14.1617	14.1617	14.1617	28.3234	7.08086	7.08086	28.3234	56.6469	7.08086
OP-145-TI3	IGKLFKRIHLRIKRFLRELVRQLR	117.887	>118	>118	58.9436	58.9436	58.9436	117.887	14.7359	14.7359	>118	>118	14.7359
Papan	IGKLFKRIVERIRRFVRSFLRTLR	73.8092	7.61901	7.61901	15.238	30.476	7.61901	15.238	7.61901	7.61901	30.476	30.476	7.61901
OP-145-TII4	IGKLFKRIVERIKRFLRVLLRILR	39.7497	30.6504	61.3008	61.3008	61.3008	61.3008	61.3008	61.3008	61.3008	61.3008	61.3008	30.6504
OP-145-TII5	IGKLFKRIHERIKRFLRSFLRILR	>118	14.7122	14.7122	14.7122	14.7122	14.7122	14.7122	14.7122	14.7122	29.4245	29.4245	14.7122
OP-145-TIII4	IGKEFKRIHERIKRFLRELLRHLR	>114	28.3681	56.7363	14.1841	28.3681	14.1841	14.1841	14.1841	14.1841	28.3681	56.7363	14.1841
Alacemycin	ILRWIWKIWRRW	>215	3.3594	6.71881	13.4376	13.4376	6.71881	6.71881	3.3594	6.71881	13.4376	26.8752	3.3594
Suselkan	GLRWIWKIWRRL	42.1807	1.77603	1.77603	3.55206	7.10412	1.77603	3.55206	1.77603	1.77603	7.10412	14.2082	1.77603
Omiganan-TII10	ILRWPWRIWRR	>232	28.9969	57.9937	28.9969	57.9937	28.9969	28.9969	115.987	115.987	57.9937	115.987	28.9969
Centaxin	LLRWIWRPWRR	>232	14.4984	28.9969	14.4984	28.9969	14.4984	28.9969	115.987	115.987	28.9969	57.9937	14.4984
Omiganan-TII12	ILRKPWRIWRR	>226	226.237	>226	28.2796	226.237	28.2796	56.5591	>226	>226	226.237	>226	28.2796
Gedanan	FLRRFWRIWRR	215.56	3.36813	6.73625	13.4725	13.4725	13.4725	13.4725	13.4725	26.945	6.73625	13.4725	3.36813
