# Supplementary material for: Discovering highly potent antimicrobial peptides with deep generative model HydrAMP
Source: Nat Commun. 2023 Mar 15;14:1453. doi: 10.1038/s41467-023-36994-z (PMC10017685; doi:10.1038/s41467-023-36994-z)
Supplement: Supplementary file 12 — Supplementary Data 9 [file 41467_2023_36994_MOESM12_ESM.xlsx]

## Sheet: Arkusz1
Supplementary Data 9: The dedicated toxicity dataset used for toxicity classifier evaluation.
DBAASP id	Sequence	Class
DBAASP_11232	KIALKALKALKALGKALKAL	1
DBAASP_4362	ILGKLLSTAAKLLSNL	1
DBAASP_10835	FLSLIPKIAGGIAALAKHL	1
DBAASP_4922	GLLGKLLKIAAKVGSNLL	1
DBAASP_3140	GLLKWIKTLL	1
DBAASP_12390	FLSLIPHIASGIASLVKNF	1
DBAASP_4211	FFPIIAGMAAKVICAITKKC	1
DBAASP_6168	FLPLIAGVAANFLPKIFCLISKKC	1
DBAASP_16351	LIGLVSKGTCVLVKTVCKKVLKQ	1
DBAASP_8203	FLKGIVGMLGKLF	1
DBAASP_1783	GIGKFLHAAKKFAKAFVAEIMNS	1
DBAASP_4867	FFHHIFRGIVHVGKTIHRLVTG	1
DBAASP_1418	FALALKALKKLLKKLKKLAKKAL	1
DBAASP_18163	FWSTLLSIGKSLL	1
DBAASP_4210	FLPIIAGMAAKVICAITKKC	1
DBAASP_8437	LPFFLLSLIPSAISAIKKI	1
DBAASP_13973	GLLKKLLKKLLKKL	1
DBAASP_13348	SILPTIVSFLSKVF	1
DBAASP_2255	FFGKVLKLIRKIF	1
DBAASP_6169	FLPVIASVAAKVLPKVFCFITKKC	1
DBAASP_3173	FFGWLIKGAIHAGKAIHGLIHRRRH	1
DBAASP_9005	FFHHIFRGIVHVGKTAHRLVTG	1
DBAASP_700	GIWDTIKSMGKVFAGAILQNL	1
DBAASP_6841	RRLFRRILRWL	1
DBAASP_18167	LWGALLGLGSTLLSKL	1
DBAASP_12628	FLSLIPKAISAISALINHF	1
DBAASP_4214	FLPIIAGIAAKFLPKIFCTISKKC	1
DBAASP_6170	FLPLIAGVAASILPKIFCFITKKC	1
DBAASP_12629	FLSLIPKIISAISALINHF	1
DBAASP_17526	FLGSLFSIGSKLLPGVIKLFQRKKQ	1
DBAASP_5623	FIHHIIGGLFSAGKAIHRLIRRRRR	1
DBAASP_7356	ALWKTLLKKVLKAAA	1
DBAASP_4900	GFKKLLKGAAKALVKTVLF	1
DBAASP_3481	ILSAIWSGIKSLF	1
DBAASP_948	FWGALAKGALKLIPSLFSSFSKKD	1
DBAASP_4928	GLLKKLLKIAAKVGKKLL	1
DBAASP_1892	FLPMLAGLAANFLPKIVCKITKKC	1
DBAASP_7447	GLLKRIKTLL	1
DBAASP_701	GIWDTIKSMGKVFAGLILQNL	1
DBAASP_1001	FLGLLFHGVHHVGKWIHGLIHGHH	1
DBAASP_12673	FIHHIIGGLFSVGKHIHSLIHGH	1
DBAASP_1889	FLPIVAGLAANFLPKIVCKITKKC	1
DBAASP_1422	FAKLLAKALKKLL	1
DBAASP_3537	FLPILASLAAKLGPKLFCLVTKKC	1
DBAASP_9407	DIFGAIWPLALGALKNLIK	1
DBAASP_1465	FIGAIARLLSKIF	1
DBAASP_4217	FLPIIAGAAAKVVEKIFCAISKKC	1
DBAASP_4213	FLPAIVGAAAKFLPKIFCAISKKC	1
DBAASP_13717	WKIFKLKLRMLW	1
DBAASP_3136	GLLKLIKTLL	1
DBAASP_1421	FAKLLAKLAKKLL	1
DBAASP_7010	KIFGAIWPLALGALKNLIK	1
DBAASP_6545	RPPQFTRAQWFAIQHISLN	1
DBAASP_17379	FIHHIIGGLFSVGKHIHSLIHRRRR	1
DBAASP_2370	FFHHIFRGIVHVGKTIHRLVTG	1
DBAASP_14204	FLGALLKIGAKVLPSVLCGIFKKC	1
DBAASP_5135	VRRFPWWWPFLRR	1
DBAASP_12630	FLSLIPKIISAISALIKHF	1
DBAASP_4906	GFKDLLKKAAKALVKTVLF	1
DBAASP_2209	FLGSIVGALASALPSLISKIRN	1
DBAASP_14994	IAKIAGKIAKIAGKIAKIAGKIA	1
DBAASP_9004	FFHHIFRGAVHVGKTIHRLVTG	1
DBAASP_37	GMASKAGAIAGKIAKVALKAL	1
DBAASP_11230	KIGKALGKALKALGKALGKA	1
DBAASP_4416	GLKKIFKAGLGSLVKGIAAHVAS	1
DBAASP_1469	FLSLALAALPKLFCLIFKKC	1
DBAASP_13463	KKLFKKILKYLA	1
DBAASP_9818	WWWLKRIW	1
DBAASP_17523	LWKIWWKIWRVWKNWR	1
DBAASP_9821	WWWLRRIW	1
DBAASP_13908	FLPAIAGLAAKFLPKIFCAITKKC	1
DBAASP_15834	FFFFKKKKK	1
DBAASP_6702	FLPFLLSALPKVFCFFSKKC	1
DBAASP_6703	FLPLLLSALPSFLCLVFKKC	1
DBAASP_4927	GLLGKLLKIAAKVGKKLL	1
DBAASP_3104	FLSIIAKVLGSLF	1
DBAASP_6167	FLGAIAGVAAKFLPKVFCFITKKC	1
DBAASP_4209	FFPIIAGMAAKLIPSLFCKITKKC	1
DBAASP_8595	GLLKRIKKLLKKIKKLL	1
DBAASP_9405	IFGAIWPLALGALKNLIK	1
DBAASP_3536	FLPILASLAAKFGPKLFCLVTKKC	1
DBAASP_14993	IAGKIAKIAGKIAKIAGKIA	1
DBAASP_2156	AIGSILGALAKGLPTLISWIKNR	1
DBAASP_4935	FLPLLASLFSRLF	1
DBAASP_4361	ILGKLLKTAAGLLSNL	1
DBAASP_7358	LLKKVLKAAA	1
DBAASP_9010	FFHHIFRGIVHIGKTIHRLVTG	1
DBAASP_3479	GFWGKLWEGVKNAI	1
DBAASP_9406	IFGAIWPLALGALKNLIK	1
DBAASP_2298	GLLGLLGSVVSHVVPAIVGHF	1
DBAASP_14999	IAKIAGKIAKIAGKIAKIAGKIAK	1
DBAASP_11228	KIAKGALKALKIAKVALKAL	1
DBAASP_1470	FLPLLLAGLPKLLCLFFKKC	1
DBAASP_8593	GLFDVIKKLLKKIGGL	1
DBAASP_13873	GLLKRIKTL	1
DBAASP_17516	LWKIWKKIWRVWKNWR	1
DBAASP_9113	FLKGIVGMLGKLW	1
DBAASP_4366	ILGKLLSTAAKLLSKL	1
DBAASP_1030	KLALKLALKALKAALKLA	1
DBAASP_3150	GLLKVIKVLL	1
DBAASP_6544	TIAMRAINNYRWRSKNQNTFLR	1
DBAASP_3892	IFGAILPLALGALKNLIK	1
DBAASP_18164	FWSTIWNAAKSLI	1
DBAASP_14995	KIAKIAGKIAKIAGKIAKIAGKIA	1
DBAASP_8592	GLFDVIKKVLKKIGGL	1
DBAASP_4221	FLPILAGLAANILPKVFCSITKKC	1
DBAASP_16352	LIGLVSKGTSVLVKTVSKKVLKQ	1
DBAASP_7670	GWLDVAKKIGKAAFNVAKNFI	1
DBAASP_12382	FLSLLPHIASGIASLVSKF	1
DBAASP_2204	FLSGIVGMLGKLF	1
DBAASP_8594	GLFDVIKKLLKKIKGL	1
DBAASP_4220	FLPILAGLAAKLVPKVFCSITKKC	1
DBAASP_9819	WWWLRKIW	1
DBAASP_4918	GFKDLLKGAAKALVKAVLF	1
DBAASP_3137	GLLKIIKTLL	1
DBAASP_10833	FLSLIPKIATGIAALAKHL	1
DBAASP_7365	KKVLKAAA	1
DBAASP_3105	FLPLVTMLLGKLF	1
DBAASP_18209	FFPLIFGALSSILPKIL	1
DBAASP_13727	KKKKKKKKKGGGLLALLALLA	1
DBAASP_17519	LWKIGKKIWRVLWNWR	1
DBAASP_1890	FLSTLLNVASNVVPTLICKITKKC	1
DBAASP_776	VWPLVIRTVIAGYNLYRAIKKK	1
DBAASP_447	KWKLFKKIGAVLKVL	1
DBAASP_2201	FLPILAGLAAKIVPKLFCLATKKC	1
DBAASP_14203	FLGALLKIGAKVLPSVLCGIFKKC	1
DBAASP_1468	FLSLALAALPKFLCLVFKKC	1
DBAASP_9867	FIGMIPGLIGGLISAIK	1
DBAASP_360	GIGKFLHSAKKFGKAFVGEIMNS	1
DBAASP_349	CVKVRVKVGSGVKVRVKVC	0
DBAASP_14998	IAGKIAKIAGKIAKIAGKIAK	0
DBAASP_12391	FLSLIPHIVSGVAALANHL	0
DBAASP_704	GIWKTIKSMGKVFAGAILQNL	0
DBAASP_9984	FFHHIFRGIVHVGKKIHRLVKG	0
DBAASP_3772	GFGSLLGKALRLGANVL	0
DBAASP_14980	SKVWRHWRRFWHRAHRKL	0
DBAASP_4924	GLLGPLLKIAAKVGKNLL	0
DBAASP_12530	AAKKGCWTVSIPPKPCF	0
DBAASP_3138	GLLKFIKTLL	0
DBAASP_4410	GLKKIFKKGLGSLVKGIAAHVAS	0
DBAASP_2027	KWCVYAYVKVKGVLVKYKKCW	0
DBAASP_773	RVKRVWPLVIRTVIA	0
DBAASP_16462	FLPGILKVAANVVPGVICAITKKC	0
DBAASP_5719	FIGALLRPALKLLAGK	0
DBAASP_995	GWKSVFRKAKKVGKTVGGLALDHYL	0
DBAASP_9005	FFHHIFRGIVHVGKTAHRLVTG	0
DBAASP_7154	IKKILSKIKKLLK	0
DBAASP_5137	VRRFAWWWAFLRR	0
DBAASP_10633	WWWRRRIW	0
DBAASP_14260	VRRFPWYWPFLRR	0
DBAASP_9006	FFHHVFRGIVHVGKTIHRLVTG	0
DBAASP_3770	GVGKFLHSAKKFGQALVSEIMKS	0
DBAASP_13507	WCRRYRVLVRGVLVRYRRCW	0
DBAASP_1409	GWRTLLKKAEVKTVGKLALKHYL	0
DBAASP_11866	GIKKWVKGVAKGVAKDLAKKIL	0
DBAASP_2229	KWCFRVCYRGICYRRCR	0
DBAASP_703	GIWKTIKSMGKVFAGKIKQNL	0
DBAASP_6701	FVDLKKIANIINSIF	0
DBAASP_8900	GIMSSLMKKLAKIIAK	0
DBAASP_9990	SAVWRRWRRFWLRKRRKR	0
DBAASP_14991	IAKIAGKIAKIAGKIA	0
DBAASP_3769	GVGKFLHSAKKFGQALASEIMKS	0
DBAASP_2198	GLFGKILGVGKKVLCGLSGMC	0
DBAASP_3562	NILNTIINLAKKIL	0
DBAASP_16467	FLKWALKWAAK	0
DBAASP_3148	GLLKRIKKLL	0
DBAASP_10634	WWWLRRRW	0
DBAASP_1888	FLSTALKVAANVVPTLFCKITKKC	0
DBAASP_10095	ALWKTMLKKLGTMAL	0
DBAASP_3103	FLSSIGKILGNLL	0
DBAASP_4393	ILGAILPLVSGLLSNKL	0
DBAASP_146	KRIVQRIKDFLR	0
DBAASP_17706	RIRIRWIIR	0
DBAASP_6927	GLNALKKVFQGIHEAIKLINNHVK	0
DBAASP_9714	FPVTWGWWKWWKG	0
DBAASP_10851	FLSLIPAAISAVSALANHF	0
DBAASP_5716	GVWSTILGGLKKFAKGGLDAIVNPK	0
DBAASP_5135	VRRFPWWWPFLRR	0
DBAASP_11229	KIAKGALKALKIAKGALKAL	0
DBAASP_16955	AFALIAGALYRIFHRR	0
DBAASP_9112	FLKGIKGMLGKLL	0
DBAASP_8893	GIMSSLMKKLAAHIAK	0
DBAASP_1004	GWGSFFKKAAHVGKHVGKAALTHYL	0
DBAASP_5713	GLKEVAHSAKKFAKGFISGLTGS	0
DBAASP_10053	GLFDIWKKWRWRR	0
DBAASP_9109	FLKGIKGMLGKLF	0
DBAASP_4926	GLLGPLLKIAAKVGSKLL	0
DBAASP_8438	FFLLSLIPSAISAIKKI	0
DBAASP_1413	FLGALIKGAIHGGRFIHGMIQNHH	0
DBAASP_775	LVIRTVIAGYNLYRAIKKK	0
DBAASP_9818	WWWLKRIW	0
DBAASP_17184	FPLTWLKWWKWKK	0
DBAASP_8919	GILSSLWKKPKKIIAK	0
DBAASP_3156	GVFLDALKKFAKGGMNAVLNPK	0
DBAASP_9003	FFHHAFRGIVHVGKTIHRLVTG	0
DBAASP_3348	SAVGRHGRRFGLRKHRKH	0
DBAASP_11234	GIKDLLKGAAKALVKTVLF	0
DBAASP_4360	ILKKLLSTAAGLLSNL	0
DBAASP_1434	GWKKWLRKGAKHLGQAAIK	0
DBAASP_13882	GIIKKIIKKIIKK	0
DBAASP_774	RVKRVWPLVIRTVIAGYNLYRAI	0
DBAASP_8620	GVVKRIKTVV	0
DBAASP_2367	IWLTALKFLGKHAAKHLAKQQLSKL	0
DBAASP_17848	KLFKKLFK	0
DBAASP_5714	GWASSIGSILGKFAKGGAQAFLQPK	0
DBAASP_8800	KIWFQNRRMKWKK	0
DBAASP_3403	ILPILGNLLNSLL	0
DBAASP_7664	SKVGRHLRRFLHRAHRKL	0
DBAASP_6926	GLNALKKVFQGIHEAIKLINKHVQ	0
DBAASP_8776	VKWRWKKWRWKWKWKV	0
DBAASP_1410	GKGRWLERIGKAGGIIIGGALDHL	0
DBAASP_2302	GFKDLLKGAAKALVKTVLF	0
DBAASP_8805	RWFKIQLQIRRWKNKK	0
DBAASP_1639	GLLRASSVWGRKYYVDLAGCAKA	0
DBAASP_2207	AVDLAKIANKVLSSLF	0
DBAASP_10098	ALFKTMLKKLGTMAL	0
DBAASP_8895	GIMSSLMKKLAKHIAK	0
DBAASP_5477	GILNTIKSIASKLKRKAK	0
DBAASP_10627	WLRRIKAWLRRKRK	0
DBAASP_7674	GWLDVAKKKGKAAFNVAKNFI	0
DBAASP_7651	RAGLQFPVGRVHRLLRK	0
DBAASP_9469	FLPAALAGIGGILGKLF	0
DBAASP_1882	FFPIVGKLLSGLF	0
DBAASP_5718	GFMSKVANFAKKFAKGGVNAIMNQK	0
DBAASP_5344	WLRRIGKGVKIIGGAALDHL	0
DBAASP_6925	GLNALKKVFQGIHKAIKLINNHVQ	0
DBAASP_10635	WWWLRRIR	0
DBAASP_7164	WLRRIKAWLRRIKA	0
DBAASP_3135	GLLKVIKTLL	0
DBAASP_13425	ITEVITILLNRLTDRLEK	0
DBAASP_5023	HFLGTLVNKAKKIL	0
DBAASP_12756	GLLDLLKLLLKAAG	0
DBAASP_705	GIWKTIKSMGKVFAGAIKQNL	0
DBAASP_10129	KIAGKIAKIAGKIA	0
DBAASP_4763	ILPYKYPYYPYRR	0
DBAASP_3355	GLNALKKVFQGIHEAIKLINNHVQ	0
DBAASP_8901	GIMSSLMKKLKKIIAK	0
DBAASP_353	CWKWKWKWGSGWKWKWKWC	0
DBAASP_10848	WKKWWKKWWKKW	0
DBAASP_9724	FPLTWPTKWWKG	0
DBAASP_10094	ALWKTMLKKLGT	0
DBAASP_1881	FLPFVGNLLKGLL	0
DBAASP_997	RWGKWFKKATHVGKHVGKAALTAYL	0
DBAASP_11864	KWKVFKKIEKMARNIRNKIVK	0
DBAASP_10912	KQKLAKLKAKLQKLKQKLAKL	0
DBAASP_16466	FLKWALKVAAK	0
DBAASP_5369	GLVGTLLGHIGKAILG	0
DBAASP_6825	KRIVQRIKDFLR	0
DBAASP_12238	IKNAKVCVYAVCVSHK	0
DBAASP_10252	FFPGIIKVAGAILPTAICAITKRC	0
DBAASP_8898	GIMISLMKKLAAHIAK	0
DBAASP_3483	IPPFIKKVLTTVF	0
DBAASP_13517	RWCVYAYVRVRGVLVRYRRCW	0
DBAASP_1477	FLIGMTQGLICLITRKC	0
DBAASP_3277	GKWKKILGKLIR	0
DBAASP_1000	GWKKWFTKGERLSQRHFA	0
DBAASP_7156	IKKWWSKIKKLLK	0
DBAASP_3145	GLLKRIKFLL	0
DBAASP_7680	VQWRIRVAVIRK	0
DBAASP_2285	GMATKAGTALGKVAKAVIGAAL	0
DBAASP_18165	FLQGIIDTVGKWL	0
DBAASP_4921	KLLGPLLKIAAKVGSNLL	0
DBAASP_14411	RQYMRQIEQALRYGYRISRR	0
DBAASP_1429	FFRLLFHGVHHVGKIKPRA	0
DBAASP_2304	GFRDVLKGAAKAFVKTVAGHIAN	0
DBAASP_13347	FLPIVGRLISGIL	0
DBAASP_7109	VQLRIRVAVIRA	0
DBAASP_8812	WRRRRRRRR	0
DBAASP_702	GIWDTIKSMGKVFAGKIKQNL	0
DBAASP_691	KIAGKIAKIAGKIAKIAGKIA	0
DBAASP_12529	GLLRASSKWGRKYYVDLAGCAKA	0
DBAASP_3346	ILPILSLIGGLL	0
DBAASP_7361	KKVLKAAA	0
DBAASP_10700	KIKWILKYWKWS	0
DBAASP_3146	GLLKRIKNLL	0
DBAASP_4328	VKRFKKFFRKLKKSV	0
DBAASP_1420	GWGSIFKHGRHAAKHIGHAAVNHYL	0
DBAASP_11350	FLRFAGSVIHGAGHLVHHIGVAL	0
DBAASP_3157	GLLGPLLKIAAKVGSNLL	0
DBAASP_4923	GLLGPLLKIAKKVGSNLL	0
DBAASP_8628	GMLKRIKTLL	0
DBAASP_8912	GILSSWLKKLKKIIAK	0
DBAASP_7660	SAVGRHLRRFLLRKHRKH	0
DBAASP_8197	FLPLILPSIVTALSSFLKQG	0
DBAASP_9101	SKVWRHWRRFWHRAHRLH	0
DBAASP_8802	KIWFQNKKMKWKK	0
DBAASP_3149	KLLKRIKTLL	0
DBAASP_5024	HFLGTLVNLKKKIL	0
DBAASP_2025	RWCVYAYVRVRGVLVRYRRCW	0
DBAASP_11305	VKKFPWWWAFLKK	0
DBAASP_351	CAKAKAKAGSGAKAKAKAC	0
DBAASP_646	FLWALFKVASK	0
DBAASP_9754	KIAKVALKALKIAKGALKAL	0
DBAASP_13729	KKKLAKLKLGAKLKLKGKLGA	0
DBAASP_9720	FPVTWPTKWWEG	0
DBAASP_18190	FLSALWGVAKSLF	0
DBAASP_3817	GIKEFAHSLGKFGKAFVGGILNQ	0
DBAASP_5368	GIGKFLHSAKKFGKAFVGEIMNS	0
DBAASP_8899	GIMSSLMKKLAAIIAK	0
DBAASP_8917	GILSSLLKKLKKWIAK	0
DBAASP_2305	GIKDWIKGAAKKLIKTVASHIANQ	0
DBAASP_8439	FWGFLGKLAMKAVPSLIGGNKSSSK	0
DBAASP_894	AKKVFKRLEKLFSKIWNWK	0
DBAASP_4189	RIGVLLARLPKLFSLFKLMGKKV	0
DBAASP_2253	IKWKKLLRAAKRIL	0
DBAASP_9004	FFHHIFRGAVHVGKTIHRLVTG	0
DBAASP_37	GMASKAGAIAGKIAKVALKAL	0
DBAASP_8598	GLLSRIKTLL	0
DBAASP_8596	GLLTRIKTLL	0
DBAASP_11238	GKLGPLLKIAAKVGSKLL	0
DBAASP_12626	FLSLIPKAISAVSALANHF	0
DBAASP_11852	GFKRIVQKIRDFLRNLV	0
DBAASP_14259	VRRFPYWWPFLRR	0
DBAASP_4408	GLKKIFKAGLGSLVKGIAAHVAS	0
DBAASP_14233	GLWSKIKDAAKTAGKAALGFVNEMV	0
DBAASP_9721	FPVTWPTKWLKG	0
DBAASP_11807	GRKKRRQRRRGALWKSLLKNVGKA	0
DBAASP_16463	FLPGILKVAANVVPGVI	0
DBAASP_6703	FLPLLLSALPSFLCLVFKKC	0
DBAASP_348	CVKVSVKVGSGVKVSVKVC	0
DBAASP_17363	FIHHAAGGLFSAGKAIHRLIRRRRR	0
DBAASP_8896	GIMSSLMKKLAAHIKK	0
DBAASP_996	GWKKWFNRAKKVGKTVGGLAVDHYL	0
DBAASP_4365	ILGKLLKTAAKLLSNL	0
DBAASP_7359	LKKVLKAAA	0
DBAASP_7245	IKKIVSKIKKLLK	0
DBAASP_14981	SKVWRHWRRFWHRAHRKL	0
DBAASP_7114	FPVTWKWWKWWKG	0
DBAASP_14997	IAKIAGKIAKIAGKIAK	0
DBAASP_8798	RQIRIWFQNRRMRWRR	0
DBAASP_18234	INWIKIGKKIIASL	0
DBAASP_8625	GLMKRIKTML	0
DBAASP_12823	RWRRFWRR	0
DBAASP_7665	SKVLRHLRRFLHRAHRKL	0
DBAASP_1428	FFRLLFHGVHHGGGYLNAA	0
DBAASP_2205	FLPIVTNLLSGLL	0
DBAASP_16464	FLPGILKVAAK	0
DBAASP_5717	GLLSNVAGLLKQFAKGGVNAVLNPK	0
DBAASP_4412	GLKKIFKAGLGSLKKGIAAHVAS	0
DBAASP_352	CFKFKFKFGSGFKFKFKFC	0
DBAASP_10105	KALWKTMLKKLGTMAL	0
DBAASP_3124	GLLKRIKALL	0
DBAASP_732	AKRHHGYKRKFH	0
DBAASP_9009	FFHHFARGIVHVGKTIHRLVTG	0
DBAASP_5015	HKLGTLVNLAKKIL	0
DBAASP_10631	WRWLRRIW	0
DBAASP_8908	GILKSLLKKLKKIIAK	0
DBAASP_5721	ILPIRSLIKKLL	0
DBAASP_8440	FWGFLGKLAMKAVPSLIGGNKK	0
DBAASP_10745	IKKILSKIKKLL	0
DBAASP_6937	GLNALKKVFQGIHEAIKLFNNHVQ	0
DBAASP_10247	FLQHIIGALSHFF	0
DBAASP_3561	AILTTLANWARKFL	0
DBAASP_1978	FLAGLIGGLAKML	0
DBAASP_8918	GILSSLWKKLKKWIAK	0
DBAASP_7115	FPVTWPTKWWKG	0
DBAASP_763	GIGKFLKKAKKFGKAFVKILKK	0
DBAASP_4363	ILGKLLSTAAGLLKNL	0
DBAASP_3116	GLLKRIKTLL	0
DBAASP_9989	SAVWRWRRFWLRKRK	0
DBAASP_18168	FLSKIWDGVKSLL	0
DBAASP_9819	WWWLRKIW	0
DBAASP_3147	GLLKRIKWLL	0
DBAASP_14992	KIAKIAGKIAKIAGKIA	0
DBAASP_16468	FLPKWALKWAAK	0
DBAASP_10632	WWRLRRIW	0
DBAASP_11304	VKKFAWWWPFLKK	0
DBAASP_12627	FLSLIPKAISAISALANHF	0
DBAASP_11237	GKLGPLLKIAAKVGSNLL	0
DBAASP_10626	WIRRIKKWIRRVHK	0
DBAASP_6934	GLNALKKFFQGIHEAIKLINNHVQ	0
DBAASP_7661	SAVLRHLRRFLLRKHRKH	0
DBAASP_4910	GFKDLLKGAAKALVKTVKF	0
DBAASP_3563	FLPLIASLAANFVPKIFCKITKKC	0
DBAASP_1320	GLFDVIKKVASVIGGL	0
DBAASP_3121	GLLKAIKTLL	0
DBAASP_13874	GLLKRIKT	0
DBAASP_10052	GLFDIWKWWRWRR	0
DBAASP_9723	FPVTWRWWTWWKG	0
DBAASP_7246	IKKIVSKIKKVLK	0
DBAASP_13349	FLPFLKSILGKIL	0
DBAASP_13350	FLSAITSILGKFF	0
DBAASP_5722	FLPLKKLRFGLL	0
DBAASP_360	GIGKFLHSAKKFGKAFVGEIMNS	0
DBAASP_6932	GLKALKKVFKGIHKAIKLINKHVK	0
DBAASP_4193	FLRFIGSVIHGIGHLVHHIGVAL	0
DBAASP_3151	KLLKFIKTLL	0
DBAASP_17183	YLRLIRYMAKMI	0
DBAASP_14266	VRRFPWAWPFLRR	0
DBAASP_11865	KWKVFKKIEKMIRNIRNKIAK	0
DBAASP_6929	GLKALKKVFKGIHKAIKLINNHVQ	0
DBAASP_9722	MPLSWFFPRTWGKR	0
DBAASP_5017	HFLKTLVNLAKKIL	0
DBAASP_1783	GIGKFLHAAKKFAKAFVAEIMNS	0
DBAASP_7430	GLLKKIKWLL	0
DBAASP_4418	FLPILASLAAKFGPKLFSLVTKKS	0
DBAASP_14983	SKVWRHWRRFWHRAHRKL	0
DBAASP_16446	VKRFKKFFRKFKKFV	0
DBAASP_2288	GLASTIGSLLGKFAKGGAQAFLQPK	0
DBAASP_10843	IKKIIKKI	0
DBAASP_14234	GLWSKIKKAAKTAGKAALGFVNKMV	0
DBAASP_3232	FFFLSRIF	0
DBAASP_8105	SKVWRHWRRFWHRAHRKK	0
DBAASP_10396	WRRRYRRWRRRRRWRRRPRR	0
DBAASP_2279	GLLKPLLKIAAKVGSNLL	0
DBAASP_5712	NLLGSLLKTGLKVGSNLL	0
DBAASP_1435	GWKKWLRKGAKHLGQAAIKGLAS	0
DBAASP_13881	IIKKIIKKIIKKI	0
DBAASP_9753	KIAKVALKALKIAKVALKAL	0
DBAASP_8797	RQIKIWFQNRRLKWKK	0
DBAASP_4907	GFKDLLKGAKKALVKTVLF	0
DBAASP_3821	GLGSVLGKALKIGANLL	0
DBAASP_8911	GIWSSLLKKLKKIIAK	0
DBAASP_12620	AKKVFKRLPKLPSKIWNWK	0
DBAASP_5371	GLVGTLLGHIGKAILG	0
DBAASP_11468	LNLKALLAVAKKIL	0
DBAASP_16465	FLPKILKVAAK	0
DBAASP_5694	FLPAVLKVAAHILPTAICAISRRC	0
DBAASP_4908	GFKDLLKGAAKALKKTVLF	0
DBAASP_13626	SFLTTVKKLVTNLAAL	0
DBAASP_4594	GIIKKIIKKIIKKI	0
DBAASP_3357	GLNALKKVFQGIHEAIKLINNHVQ	0
DBAASP_8799	KQIKIWFQNKKMKWKK	0
DBAASP_7357	LLKKVLKAAA	0
DBAASP_7244	IKKIVSKIKKLL	0
DBAASP_3480	FWGKLWEGVKNAI	0
DBAASP_6203	RQIKIWFQNRRMKWKK	0
DBAASP_699	GIWKTIKSMGKVFAGKILQNL	0
DBAASP_3142	GLLKRIKVLL	0
DBAASP_17712	KRRVRWIIW	0
DBAASP_7155	WKKIWSKIKKLLK	0
DBAASP_8909	GILSKLLKKLKKIIAK	0
DBAASP_13909	FLPAIAGVAAKFLPKIFCAITKKC	0
DBAASP_7360	LKKVLKAAA	0
DBAASP_7429	GLLKKIKKLL	0
DBAASP_8913	GILSSLWKKLKKIIAK	0
DBAASP_628	GRFKRFRKKFKKLFKKLS	0
DBAASP_4394	GLLDTLKGAAKNVVGSLASKVMEKL	0
DBAASP_7663	SKVGRHLRRFGHRAHRKL	0
DBAASP_9494	INLKILARLAKKIL	0
DBAASP_10630	RWWLRRIW	0
DBAASP_5019	HFLGTLKNLAKKIL	0
DBAASP_10625	WKRRIKIWKKIR	0
DBAASP_13427	ITKQITKQLNRQTKIQSK	0
DBAASP_10088	ALWKTMLKKLGTMALHAGK	0
DBAASP_7638	KKYLLPIVGNLLKSLL	0
DBAASP_8777	VKWRWKWKWRWKWKWKV	0
DBAASP_13505	RWCRRYRVRVRGVLVYAYVCW	0
DBAASP_5476	GILKTIKSIASKLKRKAK	0
DBAASP_779	GLFDIIKKIAESF	0
DBAASP_6808	GLKGLLGKALKGIGKHIGKAQGC	0
DBAASP_5720	GMATKAGTAFGKAAKAIIGAAL	0
DBAASP_14267	VRRFPWWAPFLRR	0
DBAASP_5047	KKLIKKILKIL	0
DBAASP_6933	GLNAFKKVFQGIHEAIKLINNHVQ	0
DBAASP_8773	VKRWKKWWRKLKKSV	0
DBAASP_8804	RWFKIQMQIRRWKNKK	0
DBAASP_5799	FFGSVLKLIPKIL	0
DBAASP_1241	ILGTILGLLKGL	0
DBAASP_491	ILPWKWPWWPWRR	0
DBAASP_13506	RRWCVYAYVRVRGVRVYAYVCW	0
DBAASP_10137	GWLDVAKKIGKAAFNVAKNFL	0
DBAASP_10104	ALLKTMLKKLGTMAL	0
DBAASP_2261	KWCFRVCYRGICYRRCR	0
DBAASP_13728	KLLKKAGKLLKKAGKLLKKAG	0
DBAASP_18191	FPFLLSLIPSAISALKKL	0
DBAASP_3393	FKRIVQRIKDFLR	0
DBAASP_6842	RRLFRRILRYL	0
DBAASP_9820	WWWLKKIW	0
DBAASP_2162	ILGKIWKGIKSLF	0
DBAASP_16447	VKRWKKWFRKWKKWV	0
DBAASP_6928	GLKALKKVFQGIHKAIKLINNHVQ	0
DBAASP_9986	FFHHIFRGIVHVGKKIHRLVTG	0
DBAASP_11236	GIKDLLKGAAKALVKTVLK	0
DBAASP_10092	ALWKTMLKKLGTMA	0
DBAASP_8903	GIMSSLMKKLAKIIKK	0
DBAASP_5014	KFLGTLVNLAKKIL	0
DBAASP_11806	ALWKSLLKNVGKA	0
DBAASP_17226	GFCWRACVYRNGVRVCYRRCN	0
DBAASP_7662	SKVGRHGRRFGHRAHRKL	0
DBAASP_9530	KWKLFKKIFKRIVQRIKDFLRN	0
DBAASP_1204	RRWRIVVIRVRR	0
DBAASP_5142	VRRFAWWWPFLRR	0
DBAASP_8775	VKRWKKWRWKWKKWV	0
DBAASP_10050	GLFDKWAWWRWRR	0
DBAASP_9716	FPVTWPTKWWKS	0
DBAASP_3442	GFGMALKLLKKVL	0
DBAASP_3776	GVSKILHSAGKFGKAFLGEIMKS	0
DBAASP_9725	FPLTCPTKWWKG	0
DBAASP_5020	HFLGTKVNLAKKIL	0
DBAASP_6931	GLKALKKVFKGIHKAIKLINKHVQ	0
DBAASP_6706	LALKSGGWLRLFGLKDKKH	0
DBAASP_447	KWKLFKKIGAVLKVL	0
DBAASP_9110	FLKGIVGKLGKLF	0
DBAASP_6804	GIGKHVGKALKGLKGLLKGLGEC	0
DBAASP_5016	HFKGTLVNLAKKIL	0
DBAASP_14261	VRRFPWWYPFLRR	0
DBAASP_8626	GMLKRIKTLM	0
DBAASP_4925	GLLGPLLKIAAKVGKKLL	0
DBAASP_14271	VRRFPAAAPFLRR	0
DBAASP_3143	GLLKRIKLLL	0
DBAASP_17513	LWKIWKKIWRVGWNWR	0
DBAASP_6923	GLKALKKVFQGIHEAIKLINNHVQ	0
DBAASP_7362	KKVLKAAA	0
DBAASP_8801	RIWFQNRRMRWRR	0
DBAASP_10246	FLQHIIGALTHIF	0
DBAASP_11863	KWKVFKKAEKMIRNIRNKIVK	0
DBAASP_4222	FLPIIGQLLSGLL	0
DBAASP_10090	ALHKTMLKKLGTMAL	0
DBAASP_8894	GIMSSLMKKLKAHIAK	0
DBAASP_10051	GLFDIWAWWRWRR	0
DBAASP_1883	FLPIVGKLLSGLF	0
DBAASP_9988	SAVWRHWRRFWLRKHRKH	0
DBAASP_8904	GIMSSLMKKLKKIIKK	0
DBAASP_347	CVKVKVKVGSGVKVKVKVC	0
DBAASP_13719	KFKKVIWKSFL	0
DBAASP_11853	GFRKIVQKIRDFLRNLV	0
DBAASP_9008	FFHHIFRGIVHVGKTVHRLVTG	0
DBAASP_2159	ILGKIWEGIKSLF	0
DBAASP_3359	GIGKHVGKALKGLKGLLKGLGES	0
DBAASP_3893	LLGMIPLAISAISALSKL	0
DBAASP_13190	KFKKLFKKLSPVFKRIVQRIKDFLR	0
DBAASP_17315	RRWYRRWYRRWY	0
DBAASP_1891	FLSTLLNVASKVVPTLFCKITKKC	0
DBAASP_872	TRSSRAGLQFPVGRVHRLLRK	0
DBAASP_9111	FLKGIVGMLGKLL	0
DBAASP_10099	RWQWRWQWR	0
DBAASP_13883	IIKKIIKKIIKK	0
DBAASP_8806	KWFKIQLQIKKWKNKK	0
DBAASP_12233	RRGCFRVCYRGFCFQRCR	0
DBAASP_3123	GLLKRIATLL	0
DBAASP_197	KKLFKKILKYL	0
DBAASP_16449	VCKRWKKWKRKWKKWCV	0
DBAASP_8373	FLPGLIKAAVGVGSTILCKITKKC	0
DBAASP_716	FPVTWRWWKWWKG	0
DBAASP_3155	GVWSTVLGGLKKFAKGGLEAIVNPK	0
DBAASP_14262	VRRFPYYWPFLRR	0
DBAASP_3402	ILPILGNLLNGLL	0
DBAASP_8600	GLLKRIKSLL	0
DBAASP_3152	KLLKRIKKLL	0
DBAASP_6935	GLNALKKVFQGFHEAIKLINNHVQ	0
DBAASP_6924	GLNALKKVFKGIHEAIKLINNHVQ	0
DBAASP_8864	GILGKLWEGVKSIF	0
DBAASP_9007	FFHHIFRGVVHVGKTIHRLVTG	0
DBAASP_2300	GFKDLLKGAAKALVKTVLF	0
DBAASP_12131	GIGGALLSFGKSALKGLAKGLAEHF	0
DBAASP_16389	GLLDLLKGAGKGLLTHLASQI	0
DBAASP_8905	GILSSLLKKLKKIIAK	0
DBAASP_13726	KWAVRIIRKFIKGFIS	0
DBAASP_4357	GVVDILKGAAKDLAGHLATKVMNKL	0
DBAASP_8624	GVLKRIKTLV	0
DBAASP_5021	HFLGTLVKLAKKIL	0
DBAASP_10629	WWWLRRIW	0
DBAASP_3153	KLLKVIKKLL	0
DBAASP_8897	GIMSSLMKKLKKHIAK	0
DBAASP_4358	GVVDILKGAAKDIAGHLASKVMNKL	0
DBAASP_11303	VKKFAWWWAFLKK	0
DBAASP_12822	HWRRFWHR	0
DBAASP_14982	SKVWRHWRRFWHRAHRKL	0
DBAASP_1469	FLSLALAALPKLFCLIFKKC	0
DBAASP_4414	GLKKIFKAGLGSLVKGIKAHVAS	0
DBAASP_8915	GKLSSLWKKLKKIIAK	0
DBAASP_3141	GLLKKIKTLL	0
DBAASP_8774	VKRWKKFWRKWKKWW	0
DBAASP_11233	GWKDLLKGAAKALVKTVF	0
DBAASP_9821	WWWLRRIW	0
DBAASP_5715	GWLPTFGKILRKAMQLGPKLIQPI	0
DBAASP_3889	FLSLIPHIVSGVASIAKHF	0
DBAASP_6936	GLNALKKVFQGIHEAFKLINNHVQ	0
DBAASP_15	DSHAKRHHGYKRKFHEKHHSHRGY	0
DBAASP_13848	GLKLLLSLGLKLL	0
DBAASP_2303	GFRDVLKGAAKAFVKTVAGHIAN	0
DBAASP_1419	FAKKLAKLAKKLAKLAL	0
DBAASP_8807	RWFRIQLQIRRWRNRR	0
DBAASP_7143	RFRRLRKKTRKRLKKI	0
DBAASP_10701	RIRWILRYWRWS	0
DBAASP_5711	KLGFENFLVKALKTVMHVPTSPLL	0
DBAASP_16392	GIFDVLKNLAKGVITSLAS	0
DBAASP_7635	PFKIDIHLGGY	0
DBAASP_12136	LLGPVLGLVSNVLGGLL	0
DBAASP_9715	FPVTFRFFKFFKG	0
DBAASP_1417	FAKKLAKKLKKLAKKLAK	0
DBAASP_8621	GMMKRIKTMM	0
DBAASP_3144	GLLKRIKILL	0
DBAASP_10103	ALYKTMLKKLGTMAL	0
DBAASP_2293	GFLGSLLKTGLKVGSNLL	0
DBAASP_5480	KGIVGMLGKLF	0
DBAASP_14264	VRRFPYWYPFLRR	0
DBAASP_8772	VKRFKKFFRKFKKSV	0
DBAASP_4364	ILGKLLSTAAGLLSKL	0
DBAASP_13515	RFCVYAYVRVRGVLVRYRRCF	0
DBAASP_16390	GLLDFFKGAGKELLTHLASQI	0
DBAASP_11235	GFKDLLKGAAKALVKTVLK	0
DBAASP_999	GFWGKLFKLGLHGIGLLHLHL	0
DBAASP_4212	FLSAITSLLGKLL	0
DBAASP_10054	GLFDIWKKLRWRR	0
DBAASP_16448	VKRWKKWKRKWKKWV	0
DBAASP_5025	HFLGTLVNLAKKKL	0
DBAASP_6792	AKKVFKRLPKLFSKIWNWK	0
DBAASP_7659	SAVGRHLRRFGLRKHRKH	0
DBAASP_6827	KRIVQRIKKWLR	0
DBAASP_6070	GFKRIVQRIKDFLRNLV	0
DBAASP_5287	FLPIVGRLISGLL	0
DBAASP_5018	HFLGKLVNLAKKIL	0
DBAASP_16761	LALKALLAVAKKIL	0
DBAASP_14263	VRRFPWYYPFLRR	0
DBAASP_3564	FLPLIASVAANLVPKIFCKITKKC	0
DBAASP_18166	FLQGIWDTVGKWL	0
DBAASP_4761	ILPFKFPFFPFRR	0
DBAASP_9713	FSVTWRWWKWWKG	0
DBAASP_9717	FPVTWPTKWRKG	0
DBAASP_10244	FLQHIIGALGHLF	0
DBAASP_350	CVKVQVKVGSGVKVQVKVC	0
DBAASP_13931	SYERKINRHFKTLKKNLKKK	0
DBAASP_8916	GILSSLLKKWKKIIAK	0
DBAASP_10093	ALWKTMLKKLGTM	0
DBAASP_8616	RIRFPWPWRWPWWPRFRG	0
DBAASP_5136	VKKFPWWWPFLKK	0
DBAASP_15602	FLGALFKVASKLVPAAICSISKKC	0
DBAASP_5370	GLVGTLLGHIGKAILS	0
DBAASP_5026	HFLGTLVNLAKKIK	0
