# Supplementary material for: Discovering highly potent antimicrobial peptides with deep generative model HydrAMP
Source: Nat Commun. 2023 Mar 15;14:1453. doi: 10.1038/s41467-023-36994-z (PMC10017685; doi:10.1038/s41467-023-36994-z)
Supplement: Supplementary file 14 — Source Data [file 41467_2023_36994_MOESM14_ESM.xlsx]

## Sheet: Figure2
	Figure 2ab, counts
		HydrAMP tau=1	HydrAMP tau=2	HydrAMP tau=5	PepCVAE	Basic	Joker
	Positives baseline	529	858	1042	442	268	431
	Positives improvement	575	1034	1170	452	301	280
	Negatives baseline	85	153	399	58	41	108
	Negatives improvement	798	1155	1238	640	425	429
	Figure 2ab, fractions
		HydrAMP tau=1	HydrAMP tau=2	HydrAMP tau=5	PepCVAE	Basic	Joker
	Positives baseline	0.40106141015921154	0.6504927975739196	0.7899924184988628	0.33510235026535257	0.20318423047763456	0.32676269901440486
	Positives improvement	0.4359363153904473	0.7839272175890827	0.8870356330553449	0.34268385140257773	0.22820318423047764	0.21228203184230476
	Negatives baseline	0.06783719074221868	0.12210694333599362	0.31843575418994413	0.04628890662410216	0.03272146847565842	0.08619313647246608
	Negatives improvement	0.6368715083798883	0.9217877094972067	0.9880287310454908	0.5107741420590582	0.3391859537110934	0.3423782920989625
	Figure2cd, Pexiganan					Figure2cd, CAMEL
		Count	Means	Std			Count	Means	Std
	tau=1	13	1.2307692307692308	0.5756395979652217		tau=1	2	0.5	0.5
	tau=2	206	2.0970873786407767	0.7175276200738594		tau=2	173	2.052023121387283	0.7623048102582445
	tau=5	8487	4.5744079179922235	1.6193990640343265		tau=5	6744	4.131820877817319	1.4623493037923454

## Sheet: Figure3
	Figure 3, test data
	quantile	positives_amp	positives_mic	negatives_amp	negatives_mic
	25	0.9477335810661316	2.7816040528705344e-05	0.01221892237663269	2.26213001042197e-06
	50	0.9997684955596924	0.42466866970062256	0.06049332022666931	4.59065131508396e-06
	75	0.9999884366989136	0.9995344877243042	0.378856360912323	2.0149844203842804e-05												Figure 3ef, means								Figure 3gh, means
	Figure 3ab
		quantile	HydrAMP tau=1	HydrAMP tau=2	HydrAMP tau=5	PepCVAE	Basic	Joker										HydrAMP tau=1	HydrAMP tau=2	HydrAMP tau=5	PepCVAE	Basic	Joker			HydrAMP tau=1	HydrAMP tau=2	HydrAMP tau=5	PepCVAE	Basic	Joker
	prototype_amp	25	0.530004620552063	0.19082921743392944	0.026387006044387817	0.7352966815233231	0.530744194984436	0.030491247750000002									P_AMP prototypes	0.7404271823518417	0.6692913287605335	0.43832809710023557	0.7935370494579447	0.7411562887633719	0.5339042440128703		P_AMP prototypes	0.19882721599310513	0.2247000620332731	0.23921818247505813	0.17502504582065798	0.19199117265031365	0.19419490567055944
	prototype_amp	50	0.9941062927246094	0.9834586381912231	0.25647908449172974	0.9987753033638	0.9913702011108398	0.5770618									P_MIC prototypes	0.45219682580592796	0.3491066969837972	0.13920918570750887	0.5016180277945657	0.5235512216625843	0.2625748513072333		P_MIC prototypes	0.02557456741907983	0.036946745263778315	0.042000442888574394	0.02066215682313848	0.0326595222876536	0.04029092195263954
	prototype_amp	75	0.9999669790267944	0.9999540448188782	0.9607410728931427	0.9999700337648392	0.9998793601989746	0.9998755525									P_AMP analogues	0.9880199502496159	0.985214524798923	0.9874442421404043	0.9901568982107886	0.988810245583697	0.9769338525925926		P_AMP analogues	0.47711836783808276	0.6046861892654782	0.8958450519451224	0.42521017481914214	0.4606689889290754	0.4937466180777622
	analogue_amp	25	0.9976738095283508	0.9976083636283875	0.9952382445335388	0.9963903576135635	0.9978352785110474	0.982182275									P_MIC analogues	0.9199097850743462	0.9441368548698674	0.9526181670657375	0.9117664396762848	0.9451007043443075	0.9343211668518518		P_MIC analogues	0.10193891985360287	0.1649160001997453	0.38699411487438773	0.07601349814404132	0.0835067346921869	0.3320568773181605
	analogue_amp	50	0.999952495098114	0.9999443888664246	0.9998154640197754	0.9999288618564606	0.9996700286865234	0.99699687
	analogue_amp	75	0.9999960660934448	0.999996542930603	0.9999931454658508	0.9999934583902359	0.9999914169311523	0.9998952349999999
	prototype_mic	25	0.0001347661018371582	4.338711005402729e-05	5.43431497135316e-06	0.006575934588909149	0.0016120970249176025	8.83252625e-06									Figure 3ef, stds								Figure 3gh, stds
	prototype_mic	50	0.24657326936721802	0.016804784536361694	3.304534766357392e-05	0.42205779254436493	0.46883562207221985	0.00023457408										HydrAMP tau=1	HydrAMP tau=2	HydrAMP tau=5	PepCVAE	Basic	Joker			HydrAMP tau=1	HydrAMP tau=2	HydrAMP tau=5	PepCVAE	Basic	Joker
	prototype_mic	75	0.9899846315383911	0.9396822452545166	0.003629028797149658	0.9895313382148743	0.9881714582443237	0.747071775									P_AMP prototypes	0.38533558042589455	0.41312075369169404	0.42089255595947056	0.34792737435598337	0.36422642839209274	0.4448565863387599		P_AMP prototypes	0.30543218225395413	0.32527611024291136	0.3330544216735946	0.27999908363034204	0.30142532598794836	0.30789657459867004
	analogue_mic	25	0.9078667163848877	0.9750993847846985	0.9729881882667542	0.8484669029712677	0.9628064036369324	0.93591416									P_MIC prototypes	0.4580479336586931	0.43737667936702673	0.321678169106785	0.4504972888762966	0.43087214502981436	0.4084420664228733		P_MIC prototypes	0.14681067600243053	0.17532068709891915	0.18749162390033744	0.12758789252072256	0.15815868549045412	0.18168349396569072
	analogue_mic	50	0.9965416789054871	0.9986413717269897	0.9980931282043457	0.9959509670734406	0.9964691400527954	0.99791619									P_AMP analogues	0.03180923052626423	0.03952318627988371	0.031096539858541376	0.02819712476260262	0.03186176356330203	0.04297682707970724		P_AMP analogues	0.39573184226221525	0.37942785364677867	0.20649737135596702	0.3827717349975161	0.39769453553187767	0.3943679939996062
	analogue_mic	75	0.9998016953468323	0.9998812675476074	0.999864935874939	0.9995773434638977	0.9997580051422119	0.999859955									P_MIC analogues	0.13746630989555222	0.11725860839754226	0.09957790980331355	0.1303671817782018	0.11295469901810351	0.11649470536073987		P_MIC analogues	0.27816720147536106	0.34253260137005853	0.44942452714340264	0.24675146424279606	0.2580382698861859	0.4281418869853579
	Figure 3cd																Figure 3ef, percentiles								Figure 3gh, percentiles
		quantile	HydrAMP tau=1	HydrAMP tau=2	HydrAMP tau=5	PepCVAE	Basic	Joker											25	50	75						25	50	75
	prototype_amp	25	0.008359692990779877	0.010834038257598877	0.012039482593536377	0.007954098284244537	0.007559061050415039	0.009031206									HydrAMP tau=1	P_AMP prototypes	0.530004620552063	0.9941062927246094	0.9999669790267944				HydrAMP tau=1	P_AMP prototypes	0.008359692990779877	0.038543298840522766	0.2404322475194931
	prototype_amp	50	0.038543298840522766	0.05071857571601868	0.05914813280105591	0.036154136061668396	0.036135315895080566	0.036672562									HydrAMP tau=1	P_MIC prototypes	0.0001347661018371582	0.24657326936721802	0.9899846315383911				HydrAMP tau=1	P_MIC prototypes	1.9257034864494926e-06	3.740860734069429e-06	1.2530049616543693e-05
	prototype_amp	75	0.2404322475194931	0.2848234474658966	0.3522634133696556	0.19563991576433182	0.20226266980171204	0.18668735									HydrAMP tau=1	P_AMP analogues	0.9976738095283508	0.999952495098114	0.9999960660934448				HydrAMP tau=1	P_AMP analogues	0.0777677521109581	0.40177521109580994	0.9477140605449677
	analogue_amp	25	0.0777677521109581	0.20387858152389526	0.9062593579292297	0.059929363429546356	0.06971874833106995	0.08180463									HydrAMP tau=1	P_MIC analogues	0.9078667163848877	0.9965416789054871	0.9998016953468323				HydrAMP tau=1	P_MIC analogues	5.47295451269747e-06	2.0534219402179588e-05	0.0005624815821647644
	analogue_amp	50	0.40177521109580994	0.7163387537002563	0.9961497485637665	0.27948373556137085	0.3321302831172943	0.47995844									HydrAMP tau=2	P_AMP prototypes	0.19082921743392944	0.9834586381912231	0.9999540448188782				HydrAMP tau=2	P_AMP prototypes	0.010834038257598877	0.05071857571601868	0.2848234474658966
	analogue_amp	75	0.9477140605449677	0.9914176762104034	0.9998958110809326	0.8511181473731995	0.9442746043205261	0.9674833									HydrAMP tau=2	P_MIC prototypes	4.338711005402729e-05	0.016804784536361694	0.9396822452545166				HydrAMP tau=2	P_MIC prototypes	2.2277534981185454e-06	4.337066457082983e-06	1.6738445992814377e-05
	prototype_mic	25	1.9257034864494926e-06	2.2277534981185454e-06	2.2592475374949572e-06	1.7297691954354377e-06	1.433723809896037e-06	1.4602999e-06									HydrAMP tau=2	P_AMP analogues	0.9976083636283875	0.9999443888664246	0.999996542930603				HydrAMP tau=2	P_AMP analogues	0.20387858152389526	0.7163387537002563	0.9914176762104034
	prototype_mic	50	3.740860734069429e-06	4.337066457082983e-06	4.4976382014283445e-06	3.4413789080645074e-06	3.149081294395728e-06	3.0732417000000006e-06									HydrAMP tau=2	P_MIC analogues	0.9750993847846985	0.9986413717269897	0.9998812675476074				HydrAMP tau=2	P_MIC analogues	1.057626604961115e-05	7.56631197873503e-05	0.012821182608604431
	prototype_mic	75	1.2530049616543693e-05	1.6738445992814377e-05	1.929796053445898e-05	1.147492230302305e-05	1.5171147424553055e-05	2.0149844000000002e-05									HydrAMP tau=5	P_AMP prototypes	0.026387006044387817	0.25647908449172974	0.9607410728931427				HydrAMP tau=5	P_AMP prototypes	0.012039482593536377	0.05914813280105591	0.3522634133696556
	analogue_mic	25	5.47295451269747e-06	1.057626604961115e-05	0.0002219676971435547	3.927183456653438e-06	4.385086413094541e-06	0.00013405085									HydrAMP tau=5	P_MIC prototypes	5.43431497135316e-06	3.304534766357392e-05	0.003629028797149658				HydrAMP tau=5	P_MIC prototypes	2.2592475374949572e-06	4.4976382014283445e-06	1.929796053445898e-05
	analogue_mic	50	2.0534219402179588e-05	7.56631197873503e-05	0.041088804602622986	1.2244235676917015e-05	1.8365495634498075e-05	0.016631752									HydrAMP tau=5	P_AMP analogues	0.9952382445335388	0.9998154640197754	0.9999931454658508				HydrAMP tau=5	P_AMP analogues	0.9062593579292297	0.9961497485637665	0.9998958110809326
	analogue_mic	75	0.0005624815821647644	0.012821182608604431	0.9789521396160126	0.00028365105390548706	0.00031194090843200684	0.88119304									HydrAMP tau=5	P_MIC analogues	0.9729881882667542	0.9980931282043457	0.999864935874939				HydrAMP tau=5	P_MIC analogues	0.0002219676971435547	0.041088804602622986	0.9789521396160126
																	PepCVAE	P_AMP prototypes	0.7352966815233231	0.9987753033638	0.9999700337648392				PepCVAE	P_AMP prototypes	0.007954098284244537	0.036154136061668396	0.19563991576433182
																	PepCVAE	P_MIC prototypes	0.006575934588909149	0.42205779254436493	0.9895313382148743				PepCVAE	P_MIC prototypes	1.7297691954354377e-06	3.4413789080645074e-06	1.147492230302305e-05
	Figure 3ef																PepCVAE	P_AMP analogues	0.9963903576135635	0.9999288618564606	0.9999934583902359				PepCVAE	P_AMP analogues	0.059929363429546356	0.27948373556137085	0.8511181473731995
		quantile	HydrAMP tau=1	HydrAMP tau=2	HydrAMP tau=5	PepCVAE	Basic	Joker									PepCVAE	P_MIC analogues	0.8484669029712677	0.9959509670734406	0.9995773434638977				PepCVAE	P_MIC analogues	3.927183456653438e-06	1.2244235676917015e-05	0.00028365105390548706
	prototype_amp	25	0.9996548891067505	0.9994927942752838	0.9977512061595917	0.9997679591178894	0.9995793849229813	0.9994628999999999									Basic	P_AMP prototypes	0.530744194984436	0.9913702011108398	0.9998793601989746				Basic	P_AMP prototypes	0.007559061050415039	0.036135315895080566	0.20226266980171204
	prototype_amp	50	0.9999684691429138	0.9999612271785736	0.9999288320541382	0.999969094991684	0.9999626874923706	0.9999589									Basic	P_MIC prototypes	0.0016120970249176025	0.46883562207221985	0.9881714582443237				Basic	P_MIC prototypes	1.433723809896037e-06	3.149081294395728e-06	1.5171147424553055e-05
	prototype_amp	75	0.9999959468841553	0.9999957084655762	0.9999939203262329	0.9999956339597702	0.9999957531690598	0.9999956750000001									Basic	P_AMP analogues	0.9978352785110474	0.9996700286865234	0.9999914169311523				Basic	P_AMP analogues	0.06971874833106995	0.3321302831172943	0.9442746043205261
	analogue_amp	25	0.9998799562454224	0.9999517500400543	0.9999774098396301	0.9998818039894104	0.9998984932899475	0.9970303199999999									Basic	P_MIC analogues	0.9628064036369324	0.9964691400527954	0.9997580051422119				Basic	P_MIC analogues	4.385086413094541e-06	1.8365495634498075e-05	0.00031194090843200684
	analogue_amp	50	0.9999873638153076	0.9999951124191284	0.9999974966049194	0.9999884963035583	0.9999892115592957	0.99985087									Joker	P_AMP prototypes	0.030491247750000002	0.5770618	0.9998755525				Joker	P_AMP prototypes	0.009031206	0.036672562	0.18668735
	analogue_amp	75	0.9999977350234985	0.9999986886978149	0.9999994039535522	0.9999970197677612	0.9999980032444	0.99998753									Joker	P_MIC prototypes	8.83252625e-06	0.00023457408	0.747071775				Joker	P_MIC prototypes	1.4602999e-06	3.0732417000000006e-06	2.0149844000000002e-05
	prototype_mic	25	0.9017293453216553	0.46982820332050323	0.0024395808577537537	0.9669499695301056	0.9520363062620163	0.1545534									Joker	P_AMP analogues	0.982182275	0.99699687	0.9998952349999999				Joker	P_AMP analogues	0.08180463	0.47995844	0.9674833
	prototype_mic	50	0.9991713762283325	0.9976151585578918	0.9852422475814819	0.9993095993995667	0.9994116425514221	0.99730647									Joker	P_MIC analogues	0.93591416	0.99791619	0.999859955				Joker	P_MIC analogues	0.00013405085	0.016631752	0.88119304
	prototype_mic	75	0.9998892545700073	0.9998496025800705	0.9997617900371552	0.9999064356088638	0.9998995661735535	0.99984725
	analogue_mic	25	0.9922957420349121	0.9986501634120941	0.9996525794267654	0.9955050945281982	0.9971904009580612	0.9990201599999999
	analogue_mic	50	0.9995867013931274	0.9998490214347839	0.9999392926692963	0.9997912347316742	0.9997748136520386	0.9998671999999998
	analogue_mic	75	0.9999386072158813	0.9999586641788483	0.9999752938747406	0.9999591410160065	0.9999696761369705	0.99997425
	Figure 3gh
		quantile	HydrAMP tau=1	HydrAMP tau=2	HydrAMP tau=5	PepCVAE	Basic	Joker
	prototype_amp	25	0.7176461219787598	0.9144403487443924	0.9230356812477112	0.6387675106525421	0.8164604902267456	0.6366619625
	prototype_amp	50	0.998141884803772	0.9995447993278503	0.9996550679206848	0.9989416897296906	0.999167799949646	0.9991270999999999
	prototype_amp	75	0.9999645054340363	0.9999834150075912	0.9999861717224121	0.9999699592590332	0.9999655485153198	0.9999498924999999
	analogue_amp	25	0.9768843054771423	0.9981479197740555	0.9998776167631149	0.9675236344337463	0.9887467622756958	0.99046701
	analogue_amp	50	0.9998918771743774	0.9999735951423645	0.9999941289424896	0.9998171627521515	0.9999162554740906	0.9998263199999999
	analogue_amp	75	0.999996155500412	0.999997541308403	0.9999990463256836	0.9999935626983643	0.9999969601631165	0.9999863425000001
	prototype_mic	25	7.045068969091517e-06	1.7206555185111938e-05	2.0129299628024455e-05	7.899222964624641e-06	9.459770808462054e-06	1.01428055e-05
	prototype_mic	50	0.0005961358547210693	0.05748625099658966	0.11148858070373535	0.002485811710357666	0.0025423169136047363	0.012424946
	prototype_mic	75	0.989325761795044	0.9989828318357468	0.9992928206920624	0.9975512623786926	0.9974554181098938	0.9978483324999999
	analogue_mic	25	6.038841456756927e-05	0.0021952614188194275	0.8182655274868011	3.357190053066006e-05	7.84352159826085e-05	0.29555634500000005
	analogue_mic	50	0.30499815940856934	0.9959225952625275	0.9997973442077637	0.47087934613227844	0.7112353444099426	0.9980640199999999
	analogue_mic	75	0.9996436536312103	0.9998974055051804	0.9999629557132721	0.9998215138912201	0.999798059463501	0.9999464549999999

## Sheet: Figure4
	Figure 4a									Figure 4a, percentiles
		HydrAMP	PepCVAE	Basic	AMP-LM	Dean-VAE	Muller-LSTM	AMP-GAN			HydrAMP	PepCVAE	Basic	AMP-LM	Dean-VAE	Muller-LSTM	AMP-GAN
	means	0.8434031009674072	0.5147461891174316	0.4903544783592224	0.7485193610191345	0.6006927490234375	0.838566780090332	0.6313560605049133		25	0.8635281920433044	0.05409916304051876	0.04518105275928974	0.448554091155529	0.15047001838684082	0.8801359981298447	0.14585313200950623
	medians	0.9988313913345337	0.4994698166847229	0.40443629026412964	0.9985491037368774	0.7645639181137085	0.9997762441635132	0.8940361142158508		50	0.9988313913345337	0.4994698017835617	0.40443627536296844	0.998549073934555	0.7645639181137085	0.9997762143611908	0.8940361142158508
	stds	0.2906402349472046	0.4212455749511719	0.42334163188934326	0.3772376775741577	0.40447333455085754	0.30570095777511597	0.41264840960502625		75	0.99998939037323	0.9896225333213806	0.9907508939504623	0.9999814182519913	0.9984163045883179	0.9999842792749405	0.9996568411588669
	Figure 4b									Figure 4b, percentiles
		HydrAMP	PepCVAE	Basic							HydrAMP	PepCVAE	Basic
	means	0.27633997797966003	0.41211745142936707	0.44351625442504883						25	0.12386337097306568	0.17124155761641097	0.18323879679989125
	medians	0.039603233337402344	0.23146027326583862	0.28264230489730835						50	0.16808239138063988	0.2556463672683731	0.2740429275038618
	stds	0.3792104125022888	0.40296387672424316	0.4133273959159851						75	0.19241568695927874	0.2669732246565114	0.2808503934115608
	Figure 4c									Figure 4c, percentiles
		HydrAMP	PepCVAE	Basic	AMP-LM	Dean-VAE	Muller-LSTM	AMP-GAN			HydrAMP	PepCVAE	Basic	AMP-LM	Dean-VAE	Muller-LSTM	AMP-GAN
	means	0.5224623680114746	0.20390991866588593	0.22130553424358368	0.42348191142082214	0.17160481214523315	0.3389365077018738	0.3162509500980377		25	0.00024038141418714076	8.659054401505273e-06	4.683880433731247e-06	0.00017279386520385742	1.057980080076959e-05	0.00010106383524544071	1.9477969999570632e-05
	medians	0.7396369576454163	0.00011604398605413735	5.785206303698942e-05	0.08927354216575623	0.00013300776481628418	0.009391143918037415	0.002449601888656616		50	0.7396369576454163	0.00011604398241615854	5.785206121800002e-05	0.08927354216575623	0.00013300776481628418	0.009391143918037415	0.002449601888656616
	stds	0.47645100951194763	0.37803271412849426	0.39340442419052124	0.45953992009162903	0.34554409980773926	0.43760207295417786	0.43489351868629456		75	0.9997062385082245	0.08921351842582226	0.1591963805258274	0.994061291217804	0.039023637771606445	0.9106739461421967	0.9256099462509155
	Figure 4d									Figure 4d, percentiles
		HydrAMP	PepCVAE	Basic							HydrAMP	PepCVAE	Basic
	means	0.08625345677137375	0.10525966435670853	0.17094308137893677						25	1.2542743377252918e-06	3.616407695972157e-06	3.2063064168141864e-06
	medians	3.4289751056348905e-06	1.563333353260532e-05	1.9818602595478296e-05						50	3.4289751056348905e-06	1.563333262311062e-05	1.9818601685983595e-05
	stds	0.26611489057540894	0.28705573081970215	0.35671570897102356						75	4.1230440729123075e-05	0.0005857760697836056	0.0077083350624889135
	Figure 4e, counts						Figure 4e, fractions
		HydrAMP	PepCVAE	Basic	AMP-LM			HydrAMP	PepCVAE	Basic	AMP-LM
	P_AMP > 0.8	0.77422	0.40956	0.38556	0.53986		P_AMP > 0.8	0.77422	0.40956	0.38556	0.53986
	P_MIC > 0.5	0.49024	0.20226	0.22076	0.3156		P_MIC > 0.5	0.49024	0.20226	0.22076	0.3156
	Classified as possitive	0.48478	0.15772	0.18072	0.27218		Classified as possitive	0.48478	0.15772	0.18072	0.27218

## Sheet: Figure5
	Figure 5adgj, quantiles							Figure 5behk, quantiles							Figure 5cfil, quantiles
	dataset		pi	charge	hydrophobic_ratio	aromacity		dataset		pi	charge	hydrophobic_ratio	aromacity		dataset		pi	charge	hydrophobic_ratio	aromacity
	AMP test data	0.25	9.56689453125	2.096	0.28	0.041666666666666664		Basic	0.25	4.04931640625	-0.003	0.3076923076923077	0.0		Basic	0.25	9.725830078125	8605-02-01	0.27525252525252525	0.041666666666666664
	AMP test data	0.5	11.15185546875	3.996	0.4117647058823529	0.10526315789473684		Basic	0.5	9375-06-01	0.999	0.38461538461538464	0.06666666666666667		Basic	0.5	11.15673828125	3.996	0.4166666666666667	0.1
	AMP test data	0.75	12.130859375	5.823	0.52	0.2		Basic	0.75	10.39990234375	2.93	0.47368421052631576	0.1111111111111111		Basic	0.75	12.1514892578125	9275-05-01	0.5263157894736842	0.2
	Non-AMP test data	0.25	4.158203125	-0.003	0.29411764705882354	0.0		HydrAMP tau=1	0.25	4.158203125	-0.003	0.3333333333333333	0.0		HydrAMP tau=1	0.25	9.76953125	2.995	0.29411764705882354	0.043478260869565216
	Non-AMP test data	0.5	6.82177734375	0.998	0.38461538461538464	0.06666666666666667		HydrAMP tau=1	0.5	7.671875	1.095	0.4	0.07142857142857142		HydrAMP tau=1	0.5	11.21923828125	4.094	0.4166666666666667	0.10526315789473684
	Non-AMP test data	0.75	10.265869140625	2925-02-01	0.47368421052631576	0.1111111111111111		HydrAMP tau=1	0.75	10.58203125	2.996	0.5	0.12		HydrAMP tau=1	0.75	12.15625	5.994	0.5384615384615384	0.2
	Random	0.25	5.0	-0.003	0.25	0.047619047619047616		HydrAMP tau=2	0.25	4.8828125	-0.0	0.3333333333333333	0.0		HydrAMP tau=2	0.25	10.013671875	2.995	0.3076923076923077	0.05263157894736842
	Random	0.5	6.52099609375	0.996	0.3333333333333333	0.13043478260869565		HydrAMP tau=2	0.5	9.501953125	1.995	0.42857142857142855	0.08333333333333333		HydrAMP tau=2	0.5	11.27880859375	4.094	0.42857142857142855	0.1111111111111111
	Random	0.75	9.392578125	1.998	0.4375	0.20833333333333334		HydrAMP tau=2	0.75	10.7421875	3.095	0.5238095238095238	0.13333333333333333		HydrAMP tau=2	0.75	12.130859375	5.995	0.5384615384615384	0.2222222222222222
	Uniprot	0.25	5.173828125	0.096	0.32	0.04		HydrAMP tau=5	0.25	8125-06-01	0.997	0.36363636363636365	0.041666666666666664		HydrAMP tau=5	0.25	10.03125	2.996	0.3076923076923077	0.07692307692307693
	Uniprot	0.5	7.8671875	1.793	0.4	0.08333333333333333		HydrAMP tau=5	0.5	10.025390625	2.292	0.47058823529411764	0.1		HydrAMP tau=5	0.5	11.15673828125	4.095	0.42857142857142855	0.15384615384615385
	Uniprot	0.75	10.23974609375	2.996	0.5	0.125		HydrAMP tau=5	0.75	11.15673828125	3.995	0.5714285714285714	0.16666666666666666		HydrAMP tau=5	0.75	12.1298828125	5.994	0.5555555555555556	0.25
								Joker	0.25	9.5869140625	1.997	0.4	0.0		Joker	0.25	9.853515625	3.096	0.4117647058823529	0.0
								Joker	0.5	10.402099609375	2.998	0.4666666666666667	0.04880952380952381		Joker	0.5	10.708984375	4.995	0.4782608695652174	0.05555555555555555
								Joker	0.75	10.8699951171875	4.10475	0.5294117647058824	0.08333333333333333		Joker	0.75	11.21435546875	5.996	0.5555555555555556	0.1
								PepCVAE	0.25	4.04443359375	-0.004	0.3076923076923077	0.0		PepCVAE	0.25	9.6494140625	2.0965	0.2857142857142857	0.043478260869565216
								PepCVAE	0.5	6.875	0.998	0.3888888888888889	0.07692307692307693		PepCVAE	0.5	11.15185546875	3.996	0.4090909090909091	0.10526315789473684
								PepCVAE	0.75	10.28857421875	2.86	0.47619047619047616	0.125		PepCVAE	0.75	12.130859375	8915-05-01	0.5238095238095238	0.2
	Figure 5, p-values
	Generated analogues from negative prototypes vs negative test data
		Charge	pI	Hydrophobic ratio	Aromacity
	HydrAMP tau=1_negatives	0.0025211302418491808	0.013171639613367645	0.0006562111536993117	0.05474051444347053
	HydrAMP tau=2_negatives	5.493672603195896e-11	1.7722378762789205e-09	3.4122603363254554e-11	8.236524173937073e-06
	HydrAMP tau=5_negatives	6.535354836791285e-51	7.031523094169663e-48	1.4438201115377135e-40	6.802045132936028e-27
	PepCVAE_negatives	0.579517822858654	0.6217921617871668	0.32605152407795934	0.054177150743444966
	Basic_negatives	0.35018448170664007	0.4505420804578355	0.44130167945103976	0.3089893181454469
	Joker_negatives	8.617723419596937e-72	2.3442140949006015e-48	5.736128469919419e-37	0.9999955720594564
	Generated analogues from positive analogues vs positive test data
	HydrAMP tau=1_positives	0.023283718373661857	0.10153756125617064	0.08651135845770491	0.2835804252611189
	HydrAMP tau=2_positives	0.0012165824946830815	0.017116235694284637	0.003552779385267343	0.00018185078404648093
	HydrAMP tau=5_positives	0.00013810265034232432	0.014198759400322272	0.0004945400750108489	5.0873302809204216e-21
	PepCVAE_positives	0.3708638389841369	0.4248298163763633	0.38835341189895894	0.3548351919863961
	Basic_positives	0.22763026436359945	0.3136981135922212	0.3423139447677259	0.5117776119481185
	Joker_positives	4.4805550237775447e-10	0.9999998666755083	3.047229937856358e-29	1.0

## Sheet: Figure6
	Figure 6e, S values														Figure 6f MD1 (left), S values					Figure 6f MD2 (right), S values
	time(ns)	S parameter for Hydraganan-1 (MD1)	S parameter for Hydraganan-1 (MD2)	S parameter for Hydraganan-1 (MD3)	0S parameter for Pex-P1-4 (MD1)	S parameter for Pex-P1-4 (MD2)	S parameter for Pex-P1-4 (MD3)		time (ns)	mean a-helix content for Hydraganan-1	mean a-helix content for Pex-P1-4	std a-helix content for Hydraganan-1	std a-helix content for Pex-P1-4		time (ns)	S parameter for Stigmurin	S parameter for GQ20	S parameter for Olabogan (GQ20)		time (ns)	S parameter for Olabogan (GQ20)	S parameter for GQ20
	25	0.049704217	0.282310858	0.073932873	0.098747068	0.026302671	0.007024747		0	0.797101	0.855072	0.081983	0.134400		25	0.0057	0.0729	0.142		0	0.00000	0.00000
	50	0.039487789	0.277994251	0.217212893	0.113425094	0.065368233	0.033873988		10	0.753623	0.855072	0.020496	0.108454		50	0.1151	0.1459	0.1315		25	0.77504	0.13424
	75	0.051820214	0.445062072	0.541870935	0.049374681	0.043515701	0.053764667		20	0.826087	0.869565	0.061488	0.122975		75	0.072	0.252	0.1279		50	0.77858	0.31931
	100	0.068633173	0.526074218	0.486982625	0.110398948	0.05210172	0.026259287		30	0.797101	0.855072	0.054227	0.073899		100	0.0447	0.1798	0.0805		75	0.88276	0.10370
	125	0.108836401	0.874286071	0.544295387	0.041291278	0.068876511	0.040756332		40	0.797101	0.753623	0.143471	0.089339		125	0.1183	0.1331	0.0745		100	0.88770	0.28784
	150	0.109283961	0.925302637	0.558980556	0.008344019	0.046812931	0.060409349		50	0.797101	0.753623	0.073899	0.163967		150	0.3646	0.0654	0.0968		125	0.87126	0.22559
	175	0.082547994	0.903927526	0.49736914	0.086119079	0.019827183	0.027733164		60	0.826087	0.753623	0.073899	0.093924		175	0.6359	0.1484	0.1481		150	0.89371	0.27039
	200	0.062638882	0.960829346	0.616745168	0.245609545	0.046360964	0.198583218		70	0.753623	0.550725	0.054227	0.134400		200	0.6923	0.1124	0.0931		175	0.90257	0.33716
	225	0.100099178	0.963364128	0.662859124	0.273855259	0.179109753	0.255294786		80	0.666667	0.478261	0.000000	0.160078		225	0.6864	0.0837	0.1085		200	0.92670	0.29447
	250	0.41171487	0.956606681	0.534772354	0.266194829	0.168020791	0.271845855		90	0.840580	0.521739	0.093924	0.054227		250	0.683	0.223	0.1122		225	0.92204	0.27995
	275	0.921112324	0.878794924	0.654711674	0.329643503	0.207316474	0.378702077		100	0.869565	0.608696	0.061488	0.035500		275	0.7094	0.103	0.1437		250	0.83910	0.21035
	300	0.932479033	0.967582112	0.596335475	0.382571745	0.231486336	0.199269161		110	0.826087	0.536232	0.073899	0.122975		300	0.5394	0.0435	0.0503		275	0.94497	0.20370
	325	0.97196587	0.996135305	0.581839814	0.329446601	0.24811571	0.217498496		120	0.797101	0.536232	0.089339	0.108454		325	0.7279	0.0381	0.0639		300	0.85521	0.28762
	350	0.985500649	0.909921332	0.609838676	0.437308502	0.177762366	0.269080357		130	0.797101	0.463768	0.134400	0.108454		350	0.7408	0.0518	0.0746		325	0.89358	0.18262
	375	0.989816331	0.951924751	0.970220771	0.362070373	0.142962412	0.386689823		140	0.811594	0.463768	0.124671	0.114116		375	0.8304	0.0698	0.1416		350	0.92876	0.18227
	400	0.964575384	0.953740401	0.97906812	0.391754217	0.110623967	0.209441791		150	0.840580	0.405797	0.073899	0.102479		400	0.8708	0.1928	0.0812		375	0.89419	0.25047
	425	0.978595902	0.971863187	0.97963222	0.289271286	0.113961248	0.162570571		160	0.826087	0.434783	0.141999	0.122975		425	0.8233	0.1008	0.088		400	0.98667	0.27060
	450	0.862309065	0.994240047	0.971846003	0.280085161	0.136864197	0.235459427		170	0.797101	0.376812	0.160078	0.134400		450	0.8423	0.1574	0.0654		425	0.93391	0.10671
	475	0.856767847	0.966673303	0.973362667	0.274878267	0.1329118	0.327219738		180	0.826087	0.347826	0.127997	0.122975		475	0.9276	0.0902	0.0784		450	0.96435	0.18867
	500	0.947726809	0.966029266	0.964400912	0.373437248	0.177348988	0.292313394		190	0.724638	0.347826	0.127997	0.208010		500	0.955	0.0919	0.0414		475	0.95713	0.09587
	525	0.998709207	0.971973693	0.931839721	0.370096435	0.229742201	0.315112871		200	0.710145	0.333333	0.089339	0.195518		525	0.9707	0.1532	0.0675		500	0.95412	0.12570
	550	0.971400758	0.97637182	0.95039095	0.371749427	0.298476758	0.373854838		210	0.724638	0.362319	0.102479	0.208010		550	0.9863	0.1097	0.1027
	575	0.984909994	0.946236465	0.96011106	0.286571426	0.404155927	0.317979594		220	0.768116	0.333333	0.089339	0.147798		575	0.9842	0.164	0.1124
	600	0.986836688	0.872634917	0.920007185	0.298200608	0.337074762	0.232611315		230	0.739130	0.376812	0.054227	0.215937		600	0.9923	0.1546	0.0749
	625	0.946262277	0.886720212	0.953291278	0.322279279	0.263639675	0.483961978		240	0.826087	0.347826	0.093924	0.093924		625	0.9679	0.1967	0.0583
	650	0.970566615	0.980712283	0.86458865	0.298340749	0.345522542	0.49788282		250	0.797101	0.376812	0.054227	0.073899		650	0.941	0.1931	0.1315
	675	0.994378713	0.980924529	0.910568874	0.391970791	0.415781966	0.37593513		260	0.768116	0.333333	0.081983	0.081983		675	0.9708	0.1268	0.0832
	700	0.970137079	0.899703384	0.919323945	0.467393486	0.313104176	0.387228421		270	0.840580	0.347826	0.093924	0.102479		700	0.9629	0.1778	0.174
	725	0.958971769	0.971928912	0.929092879	0.296108765	0.400424506	0.431620819		280	0.826087	0.333333	0.089339	0.093924		725	0.9652	0.1701	0.1965
	750	0.97258855	0.990156883	0.963873157	0.362966931	0.361482077	0.31664943		290	0.782609	0.376812	0.147798	0.093924		750	0.9299	0.1026	0.1738
	775	0.901123349	0.960615793	0.919422345	0.366392582	0.385997442	0.36612662		300	0.811594	0.304348	0.215937	0.143471		775	0.9407	0.1949	0.1728
	800	0.981768314	0.953000627	0.904784105	0.440382174	0.192966228	0.344727135		310	0.826087	0.362319	0.143471	0.122975		800	0.9456	0.1207	0.0986
	825	0.972158487	0.848146787	0.935469111	0.331002764	0.307571241	0.291460921		320	0.753623	0.362319	0.114116	0.225454		825	0.9872	0.1962	0.1468
	850	0.958070841	0.951242632	0.928495882	0.341848681	0.445000319	0.244343426		330	0.739130	0.391304	0.127997	0.215937		850	0.8965	0.13	0.1427
	875	0.981005357	0.949185018	0.975047935	0.388920034	0.339473151	0.362608327		340	0.710145	0.391304	0.127997	0.195518		875	0.9322	0.1146	0.0782
	900	0.974232727	0.960363064	0.971116766	0.456848988	0.420116667	0.249394084		350	0.797101	0.318841	0.228232	0.134400		900	0.936	0.156	0.122
	925	0.986348208	0.953169939	0.898819521	0.364043001	0.44201667	0.52030726		360	0.739130	0.391304	0.127997	0.215937		925	0.9333	0.1545	0.1352
	950	0.988897717	0.933888769	0.950840618	0.297437881	0.375473079	0.453584476		370	0.797101	0.362319	0.108454	0.134400		950	0.9269	0.1315	0.1309
	975	0.956188002	0.906040624	0.978341783	0.39427717	0.229603067	0.325968249		380	0.782609	0.333333	0.124671	0.127997		975	0.8774	0.1225	0.2123
	1000	0.969798403	0.893229747	0.976338804	0.366293137	0.283967196	0.385360898		390	0.768116	0.289855	0.089339	0.147798		1000	0.9147	0.1549	0.1509
									400	0.797101	0.318841	0.102479	0.134400
									410	0.782609	0.246377	0.175117	0.127997
									420	0.753623	0.318841	0.073899	0.124671
									430	0.811594	0.318841	0.108454	0.143471
									440	0.811594	0.246377	0.175117	0.143471
									450	0.855072	0.289855	0.204958	0.081983
									460	0.782609	0.347826	0.122975	0.154740
									470	0.768116	0.376812	0.081983	0.124671
									480	0.811594	0.275362	0.195518	0.143471
									490	0.768116	0.362319	0.073899	0.073899
									500	0.826087	0.333333	0.089339	0.071000
									510	0.768116	0.260870	0.187848	0.108454
									520	0.768116	0.304348	0.093924	0.102479
									530	0.782609	0.289855	0.089339	0.093924
									540	0.782609	0.275362	0.089339	0.093924
									550	0.782609	0.304348	0.093924	0.093924
									560	0.826087	0.217391	0.162681	0.071000
									570	0.710145	0.275362	0.114116	0.054227
									580	0.797101	0.275362	0.089339	0.089339
									590	0.840580	0.318841	0.089339	0.102479
									600	0.782609	0.188406	0.143471	0.093924
									610	0.840580	0.260870	0.071000	0.102479
									620	0.840580	0.318841	0.089339	0.102479
									630	0.869565	0.260870	0.071000	0.035500
									640	0.797101	0.260870	0.093924	0.089339
									650	0.811594	0.246377	0.102479	0.089339
									660	0.840580	0.260870	0.122975	0.102479
									670	0.826087	0.289855	0.040992	0.093924
									680	0.840580	0.275362	0.054227	0.102479
									690	0.826087	0.275362	0.054227	0.093924
									700	0.840580	0.304348	0.061488	0.102479
									710	0.811594	0.289855	0.073899	0.114116
									720	0.811594	0.231884	0.020496	0.081983
									730	0.797101	0.217391	0.000000	0.089339
									740	0.797101	0.246377	0.073899	0.089339
									750	0.782609	0.217391	0.035500	0.071000
									760	0.811594	0.289855	0.020496	0.114116
									770	0.826087	0.275362	0.040992	0.093924
									780	0.826087	0.304348	0.071000	0.122975
									790	0.811594	0.304348	0.071000	0.143471
									800	0.797101	0.275362	0.020496	0.134400
									810	0.826087	0.231884	0.178679	0.093924
									820	0.797101	0.289855	0.108454	0.073899
									830	0.855072	0.304348	0.093924	0.081983
									840	0.840580	0.289855	0.108454	0.102479
									850	0.768116	0.231884	0.178679	0.124671
									860	0.753623	0.304348	0.093924	0.089339
									870	0.797101	0.318841	0.114116	0.081983
									880	0.768116	0.304348	0.093924	0.108454
									890	0.753623	0.318841	0.114116	0.054227
									900	0.782609	0.289855	0.073899	0.093924
									910	0.724638	0.304348	0.093924	0.134400
									920	0.797101	0.318841	0.114116	0.081983
									930	0.782609	0.231884	0.195518	0.093924
									940	0.782609	0.217391	0.197655	0.093924
									950	0.782609	0.188406	0.134400	0.061488
									960	0.797101	0.333333	0.102479	0.081983
									970	0.826087	0.347826	0.093924	0.093924
									980	0.782609	0.318841	0.124671	0.093924
									990	0.768116	0.231884	0.178679	0.073899
									1000	0.855072	0.260870	0.187848	0.081983

## Sheet: Figure7
	Figure 7
	MIC threshold	8	16	32	64	128
	HydrAMP Second phase	0.375	0.375	0.5417	0.9167	0.9583
	Das et al.	0.0476	0.0952	0.0952	0.0952	0.1429
	Joker	0.0833	0.3333	0.5833	0.75	0.9167

## Sheet: Figure8
	Figure 8
		a-helix	incomplete a-helix	random coil
	0.00-0.25	8	1	0
	0.25-0.50	18	3	0
	0.50-0.75:	42	15	8
	0.75-1.00	61	21	3
	Total	129	40	11

## Sheet: Supplementary Figure 1
	Supplementary Figure S1abcd, quantiles							Supplementary Figure S1abcd, p-values
	dataset		pi	charge	hm	aromacity			Charge	pI	Hydrophobic moment	Aromacity
	AMP AMP-GAN	0.25	9.853515625	2.862	0.18623887007091927	0.045454545454545456		test data	6.365178652519521e-147	1.0143552241517126e-125	3.2182575543910234e-35	3.4440709432717345e-31
	AMP AMP-GAN	0.5	10.85791015625	3.996	0.29612155897427594	0.09090909090909091		HydrAMP	0.0	0.0	1.254027673746523e-96	0.0
	AMP AMP-GAN	0.75	11.48779296875	5.995	0.4366753494501927	0.15		PepCVAE	0.0	0.0	9.816625664851479e-37	1.2840188023371371e-269
	AMP Basic	0.25	6.125	0.929	0.14332761311454273	0.0625		Basic	3.3775265723459566e-174	8.478202847251503e-151	6.7952260387957514e-06	1.4215969158622372e-23
	AMP Basic	0.5	9.787109375	7245-02-01	0.22341088841422557	0.125
	AMP Basic	0.75	11.11669921875	4.095	0.3181001921029183	0.2
	AMP HydrAMP	0.25	7.076904296875	1.028	0.13504436736001887	0.1
	AMP HydrAMP	0.5	10.037109375	2.997	0.2138403878877077	0.2
	AMP HydrAMP	0.75	11.400390625	5.094	0.3134311425874504	0.3157894736842105
	AMP PepCVAE	0.25	7.640625	1.095	0.1362333913628577	0.058823529411764705
	AMP PepCVAE	0.5	9.859375	2.928	0.21294923086473178	0.1111111111111111
	AMP PepCVAE	0.75	10.91162109375	4.027	0.30633546213933577	0.18181818181818182
	AMP test data	0.25	9.5673828125	2.096	0.2380554658919589	0.041666666666666664
	AMP test data	0.5	11.15185546875	3.996	0.38063837633386005	0.10526315789473684
	AMP test data	0.75	12.130859375	5.823	0.5403809469253918	0.2
	Non-AMP Basic	0.25	4.7532958984375	-0.002	0.14041030305480828	0.058823529411764705
	Non-AMP Basic	0.5	9.359375	1.997	0.2192017029892216	0.125
	Non-AMP Basic	0.75	10.8173828125	3.996	0.3127865991653731	0.19047619047619047
	Non-AMP HydrAMP	0.25	3.965576171875	-1.134	0.12389600761131093	0.06666666666666667
	Non-AMP HydrAMP	0.5	7.0	1.0	0.19725416619001074	0.13333333333333333
	Non-AMP HydrAMP	0.75	10.3984375	3.72425	0.28890918073082517	0.21739130434782608
	Non-AMP PepCVAE	0.25	5.263671875	0.097	0.13030347690826538	0.05
	Non-AMP PepCVAE	0.5	8.705078125	1.995	0.2032130652268086	0.09523809523809523
	Non-AMP PepCVAE	0.75	10.421875	3.095	0.29118646936962944	0.15789473684210525
	Non-AMP test data	0.25	4.158203125	-0.003	0.17170820283571292	0.0
	Non-AMP test data	0.5	6.8310546875	0.998	0.27558234006772003	0.06666666666666667
	Non-AMP test data	0.75	10.25830078125	2.294	0.39423348283176507	0.1111111111111111
	Random	0.25	4.8828125	-0.003	0.14633048149510114	0.05263157894736842
	Random	0.5	2022-06-05	0.996	0.23618573441241902	0.13636363636363635
	Random	0.75	8.84814453125	1.996	0.36548424065726715	0.21052631578947367
	Uniprot	0.25	5.09375	0.028	0.12483625619737407	0.04
	Uniprot	0.5	7.953125	1.86	0.19670080255445022	0.08333333333333333
	Uniprot	0.75	10.2515869140625	2.996	0.28427094872222064	0.13043478260869565

## Sheet: Supplementary Figure 2
	Suppelementary Figure S2, aa frequencies
		AMP test data data	Non-AMP test data data	AMP unconstrained generation	Non-AMP unconstrained generation
	A	0.06802794778746682	0.08261012852905636	0.07341456233087029	0.06272410067975645
	C	0.03672209283431728	0.012907832582665056	0.04022765977870365	0.03511843008272922
	D	0.01484049179439961	0.05646490168076458	0.03762620352404567	0.0686073290357394
	E	0.020365054433190706	0.06772492584862133	0.02955219791775645	0.11682303527474516
	F	0.04397985159508205	0.036801054597385474	0.03258075893064186	0.026455791205885155
	G	0.061420137572442184	0.068054487531583	0.04707427847877365	0.043394563875586045
	H	0.019173482099333804	0.022300340547072393	0.019699667699555532	0.020040449202418386
	I	0.07328169853219954	0.06135339997802922	0.02930736766493416	0.025103558737530927
	K	0.11303688457997076	0.06882346479182687	0.08962836493297367	0.06704203697815123
	L	0.10128364837783675	0.10364714929144238	0.08836754305830735	0.049090428271187384
	M	0.012186535232627417	0.01867516203449412	0.0604547371418279	0.06426583841089666
	N	0.02886854790662406	0.039931890585521254	0.025260657935466196	0.03975113783456512
	P	0.03558468287927206	0.04212896847193233	0.016597765465560365	0.020495475963345184
	Q	0.0230190109949629	0.035318027024058	0.01471677885356886	0.025199917345727192
	R	0.13166874289118777	0.06904317258046798	0.10825703509485285	0.11513568898010837
	S	0.03899691274440773	0.05668460946940569	0.023464876565646324	0.021136796033451425
	T	0.027676975572767156	0.04525980446006811	0.01866318367769553	0.023060756243770148
	V	0.07328169853219954	0.07255849719872569	0.04838255643768746	0.05054116065014223
	W	0.05459567784217083	0.013237394265626716	0.1626697498740796	0.08661568225641882
	Y	0.021989925797541027	0.026474788531253433	0.03405405463705263	0.03939782293784549

## Sheet: Supplementary Figure 5
	Supplementary Figure S5, S values for MD1											Supplementary Figure S5, S values for MD2
	time (ns)	Flexampin	Alyteserin-1c	Stigmurin	Piscidin 1	Clavaspirin	Transportan 10-8	Phyloseptin-SP1	GQ20	Retro Aurein-1.2		time (ns)	Transportan 10-8	GQ20	Retro Aurein-1.2
	0	0.00000	0.00000	0.00000	0.00000	0.00000	0.00000	0.00000	0.00000	0.00000		25	0.324610119	0.134244027	0.226850901
	25	0.10093	0.01650	0.00566	0.10703	0.02609	0.07271	0.01234	0.07294	0.03992		50	0.342872814	0.319309367	0.298027794
	50	0.19521	0.01015	0.11512	0.10749	0.18169	0.19672	0.01012	0.14589	0.04321		75	0.302720819	0.103697429	0.267428602
	75	0.34780	0.00916	0.07201	0.13296	0.32119	0.24005	0.01248	0.25198	0.06215		100	0.349880866	0.28783956	0.204254367
	100	0.38567	0.02943	0.04472	0.15128	0.50408	0.25880	0.00808	0.17975	0.13786		125	0.355896448	0.225590012	0.254938125
	125	0.30874	0.06104	0.11829	0.12723	0.57211	0.31578	0.06467	0.13312	0.11409		150	0.370314032	0.270393235	0.280585367
	150	0.33535	0.03028	0.36460	0.14143	0.56301	0.22115	0.12071	0.06535	0.18916		175	0.336489826	0.337162277	0.201703241
	175	0.32459	0.06663	0.63590	0.22467	0.41453	0.22716	0.25395	0.14842	0.18965		200	0.273499586	0.294471017	0.251766633
	200	0.22731	0.03805	0.69229	0.21619	0.29643	0.36423	0.49455	0.11244	0.14834		225	0.374202704	0.279951736	0.244119274
	225	0.13612	0.01640	0.68638	0.13615	0.46099	0.22582	0.73848	0.08369	0.17743		250	0.218947912	0.210352362	0.31235887
	250	0.23319	0.02464	0.68301	0.18430	0.58040	0.16249	0.75373	0.22300	0.21325		275	0.325929056	0.203702144	0.330519253
	275	0.31778	0.03160	0.70942	0.15339	0.61213	0.19509	0.99264	0.10295	0.20809		300	0.312059702	0.287624408	0.220891725
	300	0.27884	0.04425	0.53943	0.22921	0.68958	0.18911	0.98269	0.04350	0.14340		325	0.254533838	0.182615587	0.25077115
	325	0.40319	0.08591	0.72788	0.21471	0.68984	0.23538	0.98301	0.03814	0.14992		350	0.32955592	0.182269992	0.247507579
	350	0.37900	0.14541	0.74083	0.16002	0.75413	0.18429	0.97279	0.05176	0.21266		375	0.391253617	0.250471258	0.314876387
	375	0.33986	0.17749	0.83043	0.16526	0.85040	0.17854	0.93576	0.06980	0.19763		400	0.375443038	0.270601159	0.298700695
	400	0.46863	0.28497	0.87075	0.32527	0.86828	0.23130	0.85841	0.19281	0.17784		425	0.382802744	0.106709476	0.249403611
	425	0.56248	0.36148	0.82334	0.31499	0.78259	0.25175	0.86320	0.10077	0.23991		450	0.367691002	0.188673041	0.245450594
	450	0.61719	0.54030	0.84230	0.39143	0.72716	0.18745	0.93374	0.15744	0.10612		475	0.366159268	0.095865806	0.238374934
	475	0.58186	0.64835	0.92756	0.40734	0.65324	0.18007	0.93950	0.09022	0.17401		500	0.343698927	0.096897646	0.220999037
	500	0.59915	0.68419	0.95500	0.74788	0.62036	0.16542	0.95096	0.09191	0.18469
	525	0.62019	0.95309	0.97066	0.78115	0.63960	0.18230	0.96805	0.15316	0.17267
	550	0.74197	0.94017	0.98632	0.85654	0.75358	0.13093	0.89021	0.10969	0.19859
	575	0.75436	0.92032	0.98415	0.84263	0.63830	0.17043	0.97587	0.16396	0.13291
	600	0.91833	0.87432	0.99233	0.88172	0.71537	0.18707	0.98095	0.15457	0.14421
	625	0.96480	0.92214	0.96790	0.95679	0.64029	0.16149	0.99043	0.19668	0.10997
	650	0.94458	0.96743	0.94096	0.97865	0.52551	0.10275	0.98440	0.19308	0.17819
	675	0.95503	0.95864	0.97079	0.97836	0.64442	0.12994	0.94195	0.12675	0.11599
	700	0.93733	0.96373	0.96285	0.92953	0.71820	0.18930	0.89917	0.17777	0.17589
	725	0.97777	0.92498	0.96519	0.99015	0.72506	0.13183	0.96312	0.17006	0.18897
	750	0.90436	0.93996	0.92993	0.90729	0.77694	0.13131	0.97036	0.10260	0.18415
	775	0.93322	0.93862	0.94065	0.90710	0.56989	0.15208	0.92593	0.19491	0.17652
	800	0.92154	0.98128	0.94555	0.88426	0.55369	0.14698	0.90790	0.12068	0.19933
	825	0.98653	0.98144	0.98718	0.99986	0.79640	0.18576	0.87047	0.19623	0.11432
	850	0.89277	0.97633	0.89653	0.91237	0.81273	0.14418	0.96168	0.12999	0.10004
	875	0.91536	0.97850	0.93224	0.94408	0.81165	0.12409	0.86764	0.11458	0.15743
	900	0.91452	0.96282	0.93604	0.92609	0.74316	0.14559	0.93685	0.15601	0.11695
	925	0.88210	0.97413	0.93333	0.96124	0.52482	0.15810	0.89312	0.15450	0.12135
	950	0.81974	0.98902	0.92687	0.97924	0.65405	0.14976	0.88251	0.13150	0.16933
	975	0.88122	0.97361	0.87741	0.96844	0.78725	0.19283	0.89537	0.12247	0.12253
	1000	0.91638	0.85150	0.91470	0.96461	0.84504	0.12037	0.90668	0.15490	0.17862

[truncated: 1 more sheets: Supplementary Figure 10]
